# Supplementary material for: Methyl (E)-3-(2-formyl­phen­oxy)acrylate
Source: Acta Crystallogr Sect E Struct Rep Online. 2014 May 24;70(Pt 6):o709. doi: 10.1107/S1600536814010617 (PMC4051041; doi:10.1107/S1600536814010617)
Supplement: Supplementary file 2 [file e-70-0o709-Isup2.hkl]

# 
# h,k,l, Fc-squared, Fo-squared, sigma(Fo-squared) and status flag 
# 
data_I
_shelx_title ' KARTHI in P2(1)/c' 
_shelx_refln_list_code          4 
_shelx_F_calc_maximum      106.28 
_exptl_crystal_F_000       432.00 
_reflns_d_resolution_high  0.8011 
 
loop_ 
 _symmetry_equiv_pos_as_xyz 
 'x, y, z' 
 '-x, y+1/2, -z+1/2' 
 '-x, -y, -z' 
 'x, -y-1/2, z-1/2' 
 
_cell_length_a    17.7458 
_cell_length_b     4.0629 
_cell_length_c    14.5745 
_cell_angle_alpha  90.000 
_cell_angle_beta  107.868 
_cell_angle_gamma  90.000 
 
_shelx_F_squared_multiplier     1.000 
 
loop_ 
 _refln_index_h 
 _refln_index_k 
 _refln_index_l 
 _refln_F_squared_calc 
 _refln_F_squared_meas 
 _refln_F_squared_sigma 
 _refln_observed_status 
   1   0   0        0.28        1.64      0.23 o 
   2   0   0     1626.24     2618.37     29.38 o 
   3   0   0     1315.43     2239.80     28.31 o 
   4   0   0     4397.24     6978.70     89.56 o 
   5   0   0      853.00     1257.06     19.01 o 
   6   0   0      191.11      382.64      6.28 o 
   7   0   0      405.99      736.87      7.91 o 
   8   0   0      201.59      352.71      3.97 o 
   9   0   0     4174.44     7082.78     57.70 o 
  10   0   0      140.84      232.10      2.75 o 
  11   0   0     1127.64     2089.84     26.49 o 
  12   0   0       16.91       26.17      0.96 o 
  13   0   0       22.83       40.97      1.07 o 
  14   0   0        0.00        0.03      0.43 o 
  15   0   0        6.79        8.05      0.73 o 
  16   0   0      123.85      199.57      5.16 o 
  17   0   0        0.18        0.28      0.78 o 
  18   0   0       24.76       39.53      3.75 o 
  19   0   0      127.60      185.05      7.86 o 
  20   0   0        7.06       11.27      1.73 o 
  21   0   0        0.61        0.49      1.36 o 
   1   1   0      143.29      128.49      3.20 o 
   2   1   0      228.32      213.93      2.83 o 
   3   1   0    11294.85    10611.15     93.71 o 
   4   1   0      155.44      146.98      1.79 o 
   5   1   0      245.86      257.12      2.70 o 
   6   1   0      364.10      341.19      2.91 o 
   7   1   0       17.35       12.47      0.58 o 
   8   1   0     1202.08     1248.91     10.78 o 
   9   1   0       34.11       28.29      0.77 o 
  10   1   0       52.61       55.16      0.86 o 
  11   1   0       18.05       18.28      0.60 o 
  12   1   0      147.26      145.81      1.81 o 
  13   1   0      177.52      158.15      1.96 o 
  14   1   0        0.59       -0.07      0.39 o 
  15   1   0       38.65       32.31      1.17 o 
  16   1   0       23.42       20.09      0.99 o 
  17   1   0       17.70       13.98      1.02 o 
  18   1   0        0.02       -0.54      0.66 o 
  19   1   0        8.74        8.36      1.28 o 
  20   1   0        2.19        1.18      1.02 o 
   0   2   0      381.36      358.89     11.15 o 
   1   2   0      105.71      101.26      4.91 o 
   2   2   0       93.71      105.93      5.35 o 
   3   2   0      195.93      178.64      2.72 o 
   4   2   0      132.41      154.49      2.57 o 
   5   2   0     1088.09     1190.04     23.74 o 
   6   2   0      314.56      337.85      4.19 o 
   7   2   0        2.02        1.35      0.44 o 
   8   2   0       11.52       12.89      0.77 o 
   9   2   0       14.67       11.14      0.64 o 
  10   2   0       15.38       11.93      0.91 o 
  11   2   0        0.79       -0.13      0.35 o 
  12   2   0        8.29        8.53      0.65 o 
  13   2   0       47.83       50.75      1.60 o 
  14   2   0       30.26       27.02      1.66 o 
  15   2   0        0.38       -0.09      0.59 o 
  16   2   0        0.13       -0.44      0.59 o 
  17   2   0        0.41       -0.06      0.63 o 
  18   2   0        1.49        0.88      0.72 o 
  19   2   0        2.86        2.84      0.91 o 
   1   3   0        2.78        2.75      0.73 o 
   2   3   0       53.61       56.90      1.79 o 
   3   3   0       23.67       21.82      0.79 o 
   4   3   0        3.73        3.40      0.55 o 
   5   3   0       27.72       33.80      1.54 o 
   6   3   0       29.30       27.20      1.18 o 
   7   3   0       17.90       16.08      1.16 o 
   8   3   0        3.58        2.29      0.86 o 
   9   3   0        0.49        0.25      0.80 o 
  10   3   0       18.33       19.52      1.35 o 
  11   3   0       13.19       11.98      1.23 o 
  12   3   0        0.07        0.29      0.85 o 
  13   3   0        1.81        1.42      0.77 o 
  14   3   0        0.08        1.02      0.79 o 
  15   3   0       22.40       23.09      1.45 o 
  16   3   0       23.02       24.65      1.34 o 
   0   4   0        0.01       -0.14      0.98 o 
   1   4   0        3.35        1.98      0.80 o 
   2   4   0        0.00       -0.67      0.72 o 
   3   4   0        0.02       -0.38      0.63 o 
   4   4   0        0.07       -0.01      0.75 o 
   5   4   0        1.56        1.83      1.00 o 
   6   4   0        3.09        3.77      0.85 o 
   7   4   0        0.25        0.47      1.12 o 
   8   4   0        9.82        9.95      1.16 o 
   9   4   0        1.26        3.39      1.04 o 
  10   4   0        5.74        7.07      1.28 o 
  11   4   0       10.83       10.27      1.37 o 
  12   4   0        1.81        1.20      1.09 o 
   1   5   0        1.58       -0.09      1.69 o 
   2   5   0        5.43        8.63      1.91 o 
   3   5   0        1.31        0.78      1.26 o 
 -20   1   1       20.26       16.78      1.57 o 
 -19   1   1        6.13        5.38      1.16 o 
 -18   1   1       12.37        8.83      1.16 o 
 -17   1   1        8.16        5.91      0.68 o 
 -16   1   1      149.59      133.65      2.14 o 
 -15   1   1       25.75       23.80      0.89 o 
 -14   1   1        0.91        0.16      0.44 o 
 -13   1   1       18.50       19.47      0.88 o 
 -12   1   1       14.76       11.91      0.54 o 
 -11   1   1      313.19      327.32      2.93 o 
 -10   1   1      124.49      120.41      1.31 o 
  -9   1   1        5.25        2.28      0.23 o 
  -8   1   1      638.38      695.59      5.59 o 
  -7   1   1       36.37       32.28      0.55 o 
  -6   1   1     1040.09     1019.22      8.32 o 
  -5   1   1       17.32       15.04      0.44 o 
  -4   1   1        6.60        6.33      0.32 o 
  -3   1   1       74.99       78.81      2.22 o 
  -2   1   1     8589.44     8046.83     82.34 o 
  -1   1   1     7040.51     6599.39     73.25 o 
   0   1   1     1483.72     1430.09     16.36 o 
   1   1   1      366.39      341.85      3.59 o 
   2   1   1      287.12      277.99      4.10 o 
   3   1   1     7383.07     7113.94     77.27 o 
   4   1   1        1.97        0.42      0.26 o 
   5   1   1      374.13      364.43      3.44 o 
   6   1   1        7.62       10.73      0.55 o 
   7   1   1      128.28      146.68      2.19 o 
   8   1   1      194.99      209.06      2.03 o 
   9   1   1      335.17      357.25      3.35 o 
  10   1   1       46.80       46.50      0.89 o 
  11   1   1      181.44      181.14      2.14 o 
  12   1   1       65.06       62.82      1.19 o 
  13   1   1       13.91       17.77      0.78 o 
  14   1   1        5.63        5.26      0.77 o 
  15   1   1        7.34        5.35      0.61 o 
  16   1   1        2.73        2.62      0.58 o 
  17   1   1       88.37       78.72      2.41 o 
  18   1   1        3.62        3.94      0.88 o 
  19   1   1        8.31        7.20      1.26 o 
  20   1   1        0.04       -0.53      0.97 o 
 -19   2   1        5.22        3.87      0.87 o 
 -18   2   1        4.74        4.85      0.82 o 
 -17   2   1        6.19        5.52      0.77 o 
 -16   2   1       11.15       14.22      0.94 o 
 -15   2   1       63.25       64.98      1.68 o 
 -14   2   1      140.40      131.11      2.23 o 
 -13   2   1       38.88       34.83      1.20 o 
 -12   2   1        0.80       -0.04      0.43 o 
 -11   2   1        0.74        0.16      0.39 o 
 -10   2   1       30.96       29.60      1.15 o 
  -9   2   1       89.01       88.78      1.67 o 
  -8   2   1      262.85      268.96      3.16 o 
  -7   2   1       13.11       11.95      0.66 o 
  -6   2   1      419.58      458.99      8.25 o 
  -5   2   1       11.61        9.56      0.93 o 
  -4   2   1       13.52       14.12      0.66 o 
  -3   2   1       32.71       36.52      0.93 o 
  -2   2   1      695.72      664.67      9.55 o 
  -1   2   1      117.62      124.27      6.08 o 
   0   2   1       51.93       56.77      2.06 o 
   1   2   1      832.86      830.87     10.33 o 
   2   2   1      421.04      433.39     10.23 o 
   3   2   1     1337.12     1358.37     15.23 o 
   4   2   1      176.35      180.63      5.09 o 
   5   2   1      673.97      676.98      6.63 o 
   6   2   1       58.89       60.15      2.01 o 
   7   2   1      423.95      413.18      4.80 o 
   8   2   1       30.71       27.23      0.96 o 
   9   2   1        4.38        3.95      0.43 o 
  10   2   1        5.20        5.15      1.11 o 
  11   2   1       14.95       13.61      0.68 o 
  12   2   1       24.83       26.63      0.96 o 
  13   2   1       27.11       26.76      1.87 o 
  14   2   1      327.46      319.87      4.00 o 
  15   2   1        5.13        3.74      0.69 o 
  16   2   1       14.12       15.05      0.99 o 
  17   2   1       19.39       19.74      1.12 o 
  18   2   1       11.08        9.11      0.93 o 
 -17   3   1        0.12       -0.53      0.81 o 
 -16   3   1        3.80        3.04      0.95 o 
 -15   3   1        0.00       -0.76      0.76 o 
 -14   3   1        1.65        0.13      0.77 o 
 -13   3   1       16.72       13.08      1.10 o 
 -12   3   1        8.48        7.46      1.13 o 
 -11   3   1      107.66      106.10      2.97 o 
 -10   3   1        0.71        0.62      0.85 o 
  -9   3   1        5.75        3.56      0.90 o 
  -8   3   1        8.33        7.62      0.98 o 
  -7   3   1       85.12       83.29      2.21 o 
  -6   3   1       57.44       58.76      1.48 o 
  -5   3   1        0.20       -0.41      0.41 o 
  -4   3   1        0.06       -0.44      0.44 o 
  -3   3   1       32.56       35.60      1.10 o 
  -2   3   1        0.56        0.25      0.61 o 
  -1   3   1       68.77       66.48      2.07 o 
   0   3   1        2.58        1.34      0.71 o 
   1   3   1       16.17       18.99      1.27 o 
   2   3   1       45.96       46.16      1.76 o 
   3   3   1        0.00       -0.38      0.38 o 
   4   3   1        2.12        2.48      0.38 o 
   5   3   1       30.49       27.82      0.96 o 
   6   3   1      113.75      109.11      2.55 o 
   7   3   1        1.71        0.16      0.88 o 
   8   3   1       65.74       61.05      2.12 o 
   9   3   1        3.97        2.60      0.91 o 
  10   3   1       12.30       11.73      1.31 o 
  11   3   1        0.11        0.89      0.98 o 
  12   3   1       38.54       42.92      2.82 o 
  13   3   1        4.96        5.00      0.88 o 
  14   3   1        6.48        6.32      1.01 o 
  15   3   1        6.02        6.14      1.09 o 
  16   3   1        6.67        5.14      0.95 o 
 -13   4   1        0.87        0.52      1.15 o 
 -12   4   1        0.16       -0.80      0.98 o 
 -11   4   1        0.00        0.40      1.00 o 
 -10   4   1        8.68        6.59      1.19 o 
  -9   4   1       14.38       16.87      1.38 o 
  -8   4   1        0.25        0.22      0.87 o 
  -7   4   1        0.10        0.72      0.81 o 
  -6   4   1        2.45        3.11      0.86 o 
  -5   4   1        2.74        3.93      1.00 o 
  -4   4   1        2.56        2.23      0.89 o 
  -3   4   1        4.44        4.57      1.06 o 
  -2   4   1       28.57       29.26      1.55 o 
  -1   4   1       11.39       11.93      1.14 o 
   0   4   1        2.08        3.57      0.90 o 
   1   4   1        8.85        6.54      1.27 o 
   2   4   1        2.43        3.00      0.98 o 
   3   4   1        0.24       -0.34      0.75 o 
   4   4   1        3.80        3.55      1.00 o 
   5   4   1       14.54       16.99      1.16 o 
   6   4   1        8.98        8.00      1.09 o 
   7   4   1        8.60        9.04      1.19 o 
   8   4   1        0.00        1.38      1.01 o 
   9   4   1       20.76       21.56      1.80 o 
  10   4   1        1.33        1.39      1.04 o 
  11   4   1        1.85        0.80      1.06 o 
  12   4   1        1.10        0.93      1.13 o 
  -3   5   1        1.53        0.68      1.16 o 
  -2   5   1        0.00        0.95      1.50 o 
  -1   5   1        0.18        0.13      1.74 o 
   0   5   1        2.19        1.75      2.20 o 
   1   5   1        0.61        1.29      1.50 o 
   2   5   1        7.80        7.54      1.84 o 
 -21   0   2       21.44       25.91      2.27 o 
 -20   0   2       33.42       42.60      9.26 o 
 -19   0   2       23.82       24.96      1.59 o 
 -18   0   2       67.24       75.54      2.57 o 
 -17   0   2      176.31      178.13      5.40 o 
 -16   0   2       71.37       69.13      2.78 o 
 -15   0   2        0.49       -0.45      0.56 o 
 -14   0   2       79.44       85.67      3.73 o 
 -13   0   2       25.14       27.77      0.94 o 
 -12   0   2       33.78       42.55      1.23 o 
 -11   0   2      155.56      164.82      5.22 o 
 -10   0   2     1099.45     1206.87     19.79 o 
  -9   0   2       76.74       92.62      2.58 o 
  -8   0   2       93.92       97.65      2.20 o 
  -7   0   2      109.06      122.92      2.45 o 
  -6   0   2       37.99       27.85      0.60 o 
  -5   0   2     5519.62     5303.02     48.77 o 
  -4   0   2       46.53       58.25      0.85 o 
  -3   0   2     3903.58     3563.18     35.44 o 
  -2   0   2      244.78      211.81      2.51 o 
  -1   0   2      293.46      263.06      2.63 o 
   0   0   2      150.39      141.05      1.42 o 
   1   0   2    10691.39     9420.22     77.82 o 
   2   0   2     3013.30     2794.97     22.88 o 
   3   0   2      248.54      229.19      2.30 o 
   4   0   2     6393.32     5815.15     58.32 o 
   5   0   2      446.12      459.89      4.71 o 
   6   0   2      882.78      850.66      8.36 o 
   7   0   2      302.50      337.39      4.08 o 
   8   0   2      384.12      422.19      4.59 o 
   9   0   2      121.52      131.86      1.92 o 
  10   0   2      119.82      118.06      1.92 o 
  11   0   2      390.75      369.58      4.34 o 
  12   0   2       97.50       94.72      2.38 o 
  13   0   2        0.48        0.58      0.41 o 
  14   0   2       11.22        9.67      0.81 o 
  15   0   2      140.04      145.61      4.47 o 
  16   0   2       47.58       49.74      2.08 o 
  17   0   2       45.14       45.73      2.10 o 
  18   0   2        6.44        4.31      1.49 o 
  19   0   2        0.44       -0.45      1.22 o 
  20   0   2        4.26        1.53      1.44 o 
 -21   1   2       10.56        8.43      1.39 o 
 -20   1   2        0.87       -0.26      0.92 o 
 -19   1   2       12.80       12.10      1.16 o 
 -18   1   2        0.84        0.63      0.62 o 
 -17   1   2       49.35       47.86      1.30 o 
 -16   1   2       75.95       64.33      1.50 o 
 -15   1   2        1.86        1.95      0.62 o 
 -14   1   2        0.18       -0.38      0.38 o 
 -13   1   2        1.06        1.34      0.45 o 
 -12   1   2       43.72       36.17      0.81 o 
 -11   1   2       31.87       31.96      0.89 o 
 -10   1   2        1.55        2.19      0.27 o 
  -9   1   2       79.35       81.32      0.92 o 
  -8   1   2      734.16      767.78      5.89 o 
  -7   1   2       55.02       62.48      0.80 o 
  -6   1   2      159.68      175.49      1.65 o 
  -5   1   2       88.92       69.28      1.06 o 
  -4   1   2       43.83       38.40      0.74 o 
  -3   1   2     5119.75     4898.26     45.54 o 
  -2   1   2     5731.15     5466.58     44.76 o 
  -1   1   2       29.70       25.71      0.97 o 
   0   1   2     2307.58     2280.17     21.44 o 
   1   1   2     7693.37     7031.67     61.41 o 
   2   1   2       12.04        9.89      0.85 o 
   3   1   2     4531.76     4405.37     34.56 o 
   4   1   2        1.24        1.10      0.17 o 
   5   1   2        0.22        0.48      0.16 o 
   6   1   2      444.44      402.26      3.66 o 
   7   1   2      843.61      803.49      6.52 o 
   8   1   2       81.74       88.05      1.25 o 
   9   1   2        2.80        3.37      0.30 o 
  10   1   2      309.89      299.96      2.93 o 
  11   1   2       88.06       91.86      1.47 o 
  12   1   2      318.33      309.50      3.27 o 
  13   1   2       12.05       12.76      0.71 o 
  14   1   2       52.67       46.72      1.33 o 
  15   1   2        3.86        3.52      0.60 o 
  16   1   2       29.60       25.85      1.19 o 
  17   1   2        9.98        7.72      0.93 o 
  18   1   2        3.43        4.01      0.99 o 
  19   1   2       20.35       20.38      1.53 o 
 -19   2   2        0.49       -0.68      0.68 o 
 -18   2   2        5.39        6.89      0.87 o 
 -17   2   2       19.34       20.30      1.22 o 
 -16   2   2       60.06       59.62      2.25 o 
 -15   2   2        0.84        0.29      0.55 o 
 -14   2   2        0.83        0.70      0.54 o 
 -13   2   2       17.02       12.40      0.80 o 
 -12   2   2        1.31        0.58      0.46 o 
 -11   2   2       11.13       12.31      0.87 o 
 -10   2   2        0.54        0.31      0.36 o 
  -9   2   2        0.05        0.09      0.48 o 
  -8   2   2       64.07       78.10      1.29 o 
  -7   2   2      150.95      141.48      1.99 o 
  -6   2   2      172.34      157.30      2.16 o 
  -5   2   2      578.89      609.32      6.03 o 
  -4   2   2      564.35      566.89      5.93 o 
  -3   2   2      330.16      330.18      5.91 o 
  -2   2   2       47.96       42.55      1.66 o 
  -1   2   2       44.10       48.19      1.46 o 
   0   2   2       35.96       45.55      1.43 o 
   1   2   2      118.58      110.28      2.18 o 
   2   2   2      182.18      181.67      2.73 o 
   3   2   2      489.62      525.70      5.35 o 
   4   2   2     1091.45     1104.37      9.72 o 
   5   2   2       26.44       26.63      1.06 o 
   6   2   2      699.21      705.11      6.62 o 
   7   2   2       26.76       27.31      1.12 o 
   8   2   2        0.09        0.37      0.35 o 
   9   2   2       28.16       25.41      0.89 o 
  10   2   2       60.11       61.12      1.26 o 
  11   2   2        3.66        4.06      0.52 o 
  12   2   2       24.93       25.45      0.98 o 
  13   2   2       20.05       23.20      1.24 o 
  14   2   2       68.07       68.71      3.82 o 
  15   2   2        0.05       -0.14      0.62 o 
  16   2   2        6.60       10.35      0.90 o 
  17   2   2        1.45        1.46      0.75 o 
  18   2   2        8.21        7.69      1.01 o 
 -17   3   2        2.12        3.09      0.96 o 
 -16   3   2        2.83        3.38      0.94 o 
 -15   3   2        2.06        2.06      1.06 o 
 -14   3   2        1.57        0.44      0.76 o 
 -13   3   2       22.39       20.99      1.31 o 
 -12   3   2        0.76       -0.12      0.92 o 
 -11   3   2        4.66        3.56      1.04 o 
 -10   3   2       55.70       55.83      2.76 o 
  -9   3   2       60.83       56.61      2.24 o 
  -8   3   2        3.84        3.03      1.09 o 
  -7   3   2       33.66       35.62      3.24 o 
  -6   3   2        0.01       -0.75      0.75 o 
  -5   3   2       67.26       70.21      1.62 o 
  -4   3   2        1.44        1.06      0.43 o 
  -3   3   2       10.37        9.94      0.92 o 
  -2   3   2        6.59        3.68      0.89 o 
  -1   3   2      132.28      131.36      2.94 o 
   0   3   2       33.88       29.38      1.95 o 
   1   3   2        1.82        0.16      0.70 o 
   2   3   2      155.99      161.76      2.43 o 
   3   3   2       11.00       10.82      0.53 o 
   4   3   2        2.82        1.96      0.53 o 
   5   3   2        2.00        0.62      0.96 o 
   6   3   2      143.80      127.88      2.89 o 
   7   3   2       85.95       86.57      2.47 o 
   8   3   2        8.14        6.50      1.09 o 
   9   3   2        0.00       -0.83      0.83 o 
  10   3   2        5.53        5.51      1.14 o 
  11   3   2       17.93       18.09      1.56 o 
  12   3   2       42.48       41.99      1.76 o 
  13   3   2        9.89        7.44      1.08 o 
  14   3   2        7.80        6.08      1.09 o 
  15   3   2        0.10        0.34      0.76 o 
  16   3   2        6.85        8.06      1.76 o 
 -13   4   2        2.70        2.02      1.18 o 
 -12   4   2        0.10        0.08      1.00 o 
 -11   4   2        8.76       10.04      1.43 o 
 -10   4   2       44.89       47.33      2.06 o 
  -9   4   2       22.26       25.01      1.56 o 
  -8   4   2        1.24        0.12      0.95 o 
  -7   4   2        2.82        3.22      1.24 o 
  -6   4   2       45.63       47.98      2.29 o 
  -5   4   2        1.66        1.59      1.20 o 
  -4   4   2        0.53       -0.66      0.78 o 
  -3   4   2        9.69        8.79      0.94 o 
  -2   4   2       46.18       46.20      2.97 o 
  -1   4   2        0.18        0.37      0.90 o 
   0   4   2        0.94        0.95      0.82 o 
   1   4   2       10.46       11.37      1.13 o 
   2   4   2        0.82        1.30      0.73 o 
   3   4   2       40.84       48.31      2.20 o 
   4   4   2        0.67        1.44      0.81 o 
   5   4   2       31.37       32.32      1.64 o 
   6   4   2       60.49       61.23      4.23 o 
   7   4   2       11.60       12.41      1.29 o 
   8   4   2       25.98       26.64      1.70 o 
   9   4   2       37.22       31.15      1.87 o 
  10   4   2        0.27        0.76      1.13 o 
  11   4   2        0.12       -0.53      1.11 o 
  -3   5   2        0.33       -1.11      1.15 o 
  -2   5   2        3.21        6.07      2.90 o 
  -1   5   2        0.85       -0.59      2.14 o 
   0   5   2        1.30        0.33      3.12 o 
   1   5   2        0.06       -2.12      2.12 o 
 -21   1   3        0.01       -0.65      0.96 o 
 -20   1   3        0.66        1.04      0.99 o 
 -19   1   3       48.92       52.64      2.19 o 
 -18   1   3       14.89       16.43      1.00 o 
 -17   1   3        2.92        2.21      0.58 o 
 -16   1   3      105.89      100.15      1.83 o 
 -15   1   3        3.25        0.91      0.51 o 
 -14   1   3       30.85       27.08      1.01 o 
 -13   1   3       26.66       29.65      0.83 o 
 -12   1   3      196.08      198.60      2.03 o 
 -11   1   3       32.44       38.70      0.72 o 
 -10   1   3      141.63      132.81      1.44 o 
  -9   1   3       47.81       40.33      0.83 o 
  -8   1   3      215.90      210.79      2.11 o 
  -7   1   3        7.10        6.06      0.40 o 
  -6   1   3      686.16      625.24      5.53 o 
  -5   1   3       47.66       53.93      0.79 o 
  -4   1   3       46.30       41.26      0.62 o 
  -3   1   3      650.74      632.07      6.29 o 
  -2   1   3      142.77      129.03      1.70 o 
  -1   1   3      693.89      645.47      6.41 o 
   0   1   3     1595.12     1532.88     14.58 o 
   1   1   3       12.49       11.80      0.42 o 
   2   1   3      175.18      159.79      1.61 o 
   3   1   3       23.33       29.67      0.57 o 
   4   1   3      187.38      176.21      1.88 o 
   5   1   3      295.43      266.43      2.53 o 
   6   1   3      112.56      101.39      1.29 o 
   7   1   3       24.73       22.80      0.58 o 
   8   1   3       14.26       13.78      0.43 o 
   9   1   3        5.58        6.40      0.39 o 
  10   1   3       21.82       19.04      0.65 o 
  11   1   3       11.15        7.55      0.53 o 
  12   1   3      208.69      199.99      2.76 o 
  13   1   3       48.80       47.88      1.31 o 
  14   1   3        0.15       -0.47      0.47 o 
  15   1   3       47.89       48.39      1.43 o 
  16   1   3        8.97       10.99      1.42 o 
  17   1   3        0.53       -0.08      0.75 o 
  18   1   3        6.20        5.16      1.09 o 
  19   1   3        0.00       -0.37      0.91 o 
 -20   2   3        0.27        0.57      0.83 o 
 -19   2   3       40.85       47.11      1.62 o 
 -18   2   3       37.14       40.53      1.52 o 
 -17   2   3        1.53        1.17      0.65 o 
 -16   2   3        7.26        9.16      0.85 o 
 -15   2   3        7.26        4.35      0.69 o 
 -14   2   3        0.24       -0.18      0.50 o 
 -13   2   3      124.35      114.02      2.05 o 
 -12   2   3       86.59       86.47      1.80 o 
 -11   2   3       82.75       82.50      1.68 o 
 -10   2   3        0.28        0.31      0.41 o 
  -9   2   3        1.66        1.63      0.43 o 
  -8   2   3      169.45      182.50      2.77 o 
  -7   2   3      168.50      173.97      2.27 o 
  -6   2   3      170.09      165.93      2.29 o 
  -5   2   3      321.88      315.04      3.67 o 
  -4   2   3     1104.99     1040.46     10.33 o 
  -3   2   3     1313.27     1276.33     11.61 o 
  -2   2   3        0.03       -0.06      0.34 o 
  -1   2   3        0.01       -0.27      0.53 o 
   0   2   3      192.23      184.34      2.33 o 
   1   2   3       17.16       15.35      0.60 o 
   2   2   3      329.05      321.15      3.27 o 
   3   2   3      337.28      334.15      3.45 o 
   4   2   3      536.77      528.85      5.07 o 
   5   2   3      102.19      101.21      1.39 o 
   6   2   3       35.28       39.42      1.15 o 
   7   2   3      155.64      160.15      2.14 o 
   8   2   3      124.51      127.32      1.94 o 
   9   2   3       31.44       31.42      0.90 o 
  10   2   3        7.65        8.35      0.60 o 
  11   2   3       34.51       33.84      1.25 o 
  12   2   3        5.40        2.89      0.70 o 
  13   2   3        4.08        3.09      0.93 o 
  14   2   3        2.52        1.76      0.67 o 
  15   2   3       95.53       91.67      2.46 o 
  16   2   3       23.67       21.51      1.56 o 
  17   2   3        8.94       12.10      1.06 o 
 -17   3   3        9.67        8.49      1.03 o 
 -16   3   3        0.19        0.43      0.85 o 
 -15   3   3        1.57        2.23      0.87 o 
 -14   3   3        1.62        0.39      0.77 o 
 -13   3   3       39.49       38.00      2.40 o 
 -12   3   3       49.87       45.60      3.10 o 
 -11   3   3      148.82      147.03      3.49 o 
 -10   3   3        7.27        7.33      1.09 o 
  -9   3   3        7.21        5.10      1.43 o 
  -8   3   3        2.31        0.19      0.92 o 
  -7   3   3        7.87        8.11      0.95 o 
  -6   3   3       16.79       17.37      1.31 o 
  -5   3   3      477.80      479.17      5.63 o 
  -4   3   3       12.44       11.09      0.65 o 
  -3   3   3      128.76      125.02      1.73 o 
  -2   3   3       95.42      102.17      1.86 o 
  -1   3   3       46.19       47.05      1.40 o 
   0   3   3        0.00       -0.14      0.36 o 
   1   3   3       48.76       49.79      1.42 o 
   2   3   3       28.38       27.17      0.90 o 
   3   3   3      127.85      129.34      2.01 o 
   4   3   3      245.90      247.77      3.81 o 
   5   3   3      266.47      271.99      4.59 o 
   6   3   3      388.08      371.89      5.87 o 
   7   3   3      265.95      265.46      4.75 o 
   8   3   3       33.45       36.89      1.80 o 
   9   3   3       54.46       53.68      2.11 o 
  10   3   3       17.81       19.92      1.55 o 
  11   3   3        8.93        7.96      1.17 o 
  12   3   3        1.81        2.26      0.91 o 
  13   3   3        5.55        4.13      0.98 o 
  14   3   3        9.97       10.65      1.30 o 
  15   3   3       25.88       22.60      1.44 o 
 -13   4   3        2.04        2.75      1.22 o 
 -12   4   3        7.42        7.28      1.32 o 
 -11   4   3        2.62        2.59      1.12 o 
 -10   4   3       13.41       14.66      1.45 o 
  -9   4   3        3.55        3.53      1.12 o 
  -8   4   3       97.37      107.86      4.56 o 
  -7   4   3       15.38       17.13      1.68 o 
  -6   4   3        0.02        1.25      1.11 o 
  -5   4   3        2.46        2.86      1.06 o 
  -4   4   3       12.96       13.28      1.65 o 
  -3   4   3        0.05        0.04      0.71 o 
  -2   4   3       18.88       21.24      1.22 o 
  -1   4   3        0.10        0.69      0.93 o 
   0   4   3        1.43        2.06      0.80 o 
   1   4   3        5.50        6.06      1.23 o 
   2   4   3       61.91       69.86      2.06 o 
   3   4   3       21.20       24.88      2.00 o 
   4   4   3        5.01        6.76      0.99 o 
   5   4   3        7.73        5.35      1.07 o 
   6   4   3        1.66        0.46      1.08 o 
   7   4   3        0.48       -0.42      1.03 o 
   8   4   3        9.92       10.23      1.39 o 
   9   4   3        9.33        4.28      1.43 o 
  10   4   3       43.03       45.98      2.74 o 
  11   4   3        2.01        1.04      1.41 o 
 -21   0   4       28.98       36.99      4.07 o 
 -20   0   4        0.29        0.87      1.45 o 
 -19   0   4       89.85      101.94      3.31 o 
 -18   0   4       83.28       76.91      2.59 o 
 -17   0   4       74.40       62.72      2.33 o 
 -16   0   4      240.39      233.25      4.77 o 
 -15   0   4        0.00       -0.51      0.51 o 
 -14   0   4      187.20      191.74      2.60 o 
 -13   0   4       25.17       30.75      0.94 o 
 -12   0   4       69.30       72.07      1.34 o 
 -11   0   4      166.02      138.70      1.93 o 
 -10   0   4        0.41        0.50      0.26 o 
  -9   0   4      120.69      122.25      1.68 o 
  -8   0   4        4.69        5.49      0.36 o 
  -7   0   4        5.74        5.92      0.36 o 
  -6   0   4     1282.40     1229.33     12.70 o 
  -5   0   4      208.09      185.20      2.34 o 
  -4   0   4     1324.26     1320.60     15.14 o 
  -3   0   4     2292.63     2113.87     21.25 o 
  -2   0   4      169.24      130.02      1.69 o 
  -1   0   4      738.44      698.48      7.31 o 
   0   0   4     2836.28     2627.77     24.57 o 
   1   0   4     2575.82     2453.26     23.02 o 
   2   0   4     1551.16     1585.98     15.08 o 
   3   0   4      409.04      386.42      4.45 o 
   4   0   4      345.76      307.97      3.72 o 
   5   0   4       58.80       63.37      1.12 o 
   6   0   4      108.93       96.65      1.81 o 
   7   0   4      110.29       97.61      1.70 o 
   8   0   4     1179.28     1132.84     12.16 o 
   9   0   4      174.49      158.94      2.81 o 
  10   0   4      552.08      522.35      6.26 o 
  11   0   4      501.22      503.07      6.15 o 
  12   0   4       40.46       40.96      1.40 o 
  13   0   4      180.41      181.11      3.97 o 
  14   0   4       52.14       56.60      2.16 o 
  15   0   4       58.15       65.85      2.36 o 
  16   0   4        4.47        3.21      0.94 o 
  17   0   4       33.73       36.69      2.55 o 
  18   0   4        1.35        2.19      1.38 o 
  19   0   4        0.16        2.34      2.23 o 
 -21   1   4       12.06       13.03      1.55 o 
 -20   1   4        1.53        2.75      0.95 o 
 -19   1   4      141.56      137.29      3.17 o 
 -18   1   4        0.15        0.93      0.63 o 
 -17   1   4       37.36       36.25      1.21 o 
 -16   1   4       63.33       63.41      1.47 o 
 -15   1   4       41.84       40.58      1.29 o 
 -14   1   4      220.68      210.08      3.18 o 
 -13   1   4       43.10       43.87      0.93 o 
 -12   1   4        2.80        4.31      0.56 o 
 -11   1   4      214.98      190.49      1.88 o 
 -10   1   4       86.46       80.10      1.06 o 
  -9   1   4       45.91       40.11      0.87 o 
  -8   1   4       44.08       48.01      0.84 o 
  -7   1   4      489.09      498.12      4.91 o 
  -6   1   4        3.69        2.62      0.29 o 
  -5   1   4      214.29      226.21      2.50 o 
  -4   1   4      101.60      110.20      1.41 o 
  -3   1   4        0.58       -0.16      0.16 o 
  -2   1   4      471.10      432.37      4.22 o 
  -1   1   4      246.16      225.83      2.43 o 
   0   1   4     1120.83     1066.80      9.10 o 
   1   1   4      665.09      647.04      5.12 o 
   2   1   4      229.73      232.12      2.21 o 
   3   1   4      203.13      194.94      1.94 o 
   4   1   4       19.77       14.28      0.49 o 
   5   1   4     1687.78     1661.81     12.78 o 
   6   1   4      165.14      168.58      1.71 o 
   7   1   4       49.48       48.97      0.83 o 
   8   1   4        1.67        1.70      0.27 o 
   9   1   4      341.56      329.26      3.10 o 
  10   1   4        0.65        0.54      0.34 o 
  11   1   4       96.39       98.12      1.77 o 
  12   1   4       85.48       88.99      1.74 o 
  13   1   4       10.62        9.51      0.84 o 
  14   1   4      147.01      150.79      2.49 o 
  15   1   4       20.63       20.80      1.11 o 
  16   1   4        8.34        7.66      1.00 o 
  17   1   4       15.32       17.50      1.80 o 
  18   1   4        2.03        3.71      1.05 o 
 -20   2   4       12.23       13.32      1.13 o 
 -19   2   4       51.69       48.04      2.05 o 
 -18   2   4       14.33       15.92      1.20 o 
 -17   2   4        2.81        2.51      0.70 o 
 -16   2   4        3.26        3.64      0.69 o 
 -15   2   4       71.28       68.65      1.70 o 
 -14   2   4        0.00       -0.13      0.50 o 
 -13   2   4       76.83       72.99      1.64 o 
 -12   2   4      175.90      175.18      2.58 o 
 -11   2   4        2.77        3.11      0.57 o 
 -10   2   4      128.68      135.51      2.10 o 
  -9   2   4        7.80        9.88      0.66 o 
  -8   2   4      131.42      128.84      2.20 o 
  -7   2   4       80.82       74.97      1.75 o 
  -6   2   4      275.18      269.32      4.16 o 
  -5   2   4       21.35       20.05      0.76 o 
  -4   2   4       11.36        9.41      0.81 o 
  -3   2   4       24.88       25.97      1.21 o 
  -2   2   4      549.75      531.09      5.66 o 
  -1   2   4        7.39        8.02      0.55 o 
   0   2   4      565.43      567.49      6.00 o 
   1   2   4       10.63       16.06      0.69 o 
   2   2   4      166.95      163.61      2.13 o 
   3   2   4       41.61       45.42      1.06 o 
   4   2   4       66.69       64.56      1.15 o 
   5   2   4       28.89       36.63      0.90 o 
   6   2   4      244.68      250.61      2.90 o 
   7   2   4       12.91       12.04      0.65 o 
   8   2   4      285.15      291.84      3.42 o 
   9   2   4       86.83       85.95      1.59 o 
  10   2   4       45.24       47.14      1.27 o 
  11   2   4       11.98       10.85      0.89 o 
  12   2   4        4.73        2.67      0.70 o 
  13   2   4       17.56       15.19      0.92 o 
  14   2   4        0.02        0.08      0.65 o 
  15   2   4       16.16       14.83      1.08 o 
  16   2   4        3.83        4.43      0.88 o 
  17   2   4       19.43       22.62      1.73 o 
 -17   3   4        0.44       -0.65      0.72 o 
 -16   3   4        0.13        0.44      0.83 o 
 -15   3   4        6.77        4.71      0.96 o 
 -14   3   4        0.78        0.41      0.78 o 
 -13   3   4       33.97       32.87      1.88 o 
 -12   3   4       36.02       37.79      2.73 o 
 -11   3   4        1.12        1.37      0.95 o 
 -10   3   4        6.13        6.49      1.42 o 
  -9   3   4      283.46      289.22      5.85 o 
  -8   3   4      110.52      113.50      3.27 o 
  -7   3   4        0.86        1.32      0.76 o 
  -6   3   4       69.93       67.02      2.43 o 
  -5   3   4      232.47      226.06      3.84 o 
  -4   3   4       79.71       81.18      1.60 o 
  -3   3   4       12.28       12.31      0.68 o 
  -2   3   4        2.38        1.88      0.47 o 
  -1   3   4       72.86       73.37      1.46 o 
   0   3   4       82.04       86.21      1.60 o 
   1   3   4       19.94       21.10      0.98 o 
   2   3   4        0.31       -0.51      0.51 o 
   3   3   4       71.72       66.88      3.27 o 
   4   3   4        1.60        1.37      0.78 o 
   5   3   4       30.77       31.00      2.54 o 
   6   3   4       53.32       55.71      2.18 o 
   7   3   4        0.27       -0.37      0.93 o 
   8   3   4        4.86        4.67      1.15 o 
   9   3   4        0.06       -0.65      0.93 o 
  10   3   4       15.91       14.58      1.54 o 
  11   3   4       10.22        8.48      2.04 o 
  12   3   4        1.71        1.12      0.96 o 
  13   3   4        8.74        6.42      1.42 o 
  14   3   4        0.51       -0.12      0.79 o 
 -13   4   4        7.74        4.32      1.25 o 
 -12   4   4       10.08        9.31      1.42 o 
 -11   4   4        0.97        1.33      1.06 o 
 -10   4   4        8.42        7.84      1.29 o 
  -9   4   4        2.93        4.72      1.43 o 
  -8   4   4        0.02       -0.62      1.18 o 
  -7   4   4       11.59       10.85      3.34 o 
  -6   4   4        2.73        1.90      1.15 o 
  -5   4   4       42.07       46.76      3.86 o 
  -4   4   4       13.73       14.54      1.26 o 
  -3   4   4       22.69       21.75      2.43 o 
  -2   4   4        5.44        4.57      0.73 o 
  -1   4   4        3.70        3.29      0.68 o 
   0   4   4        1.00       -0.15      0.64 o 
   1   4   4        7.58        6.07      0.90 o 
   2   4   4        0.30        0.50      0.91 o 
   3   4   4       73.74       76.00      2.62 o 
   4   4   4       43.82       48.04      2.71 o 
   5   4   4        5.83        6.53      1.24 o 
   6   4   4       80.66       80.38      3.24 o 
   7   4   4       34.25       31.86      2.00 o 
   8   4   4        1.64        4.50      1.32 o 
   9   4   4       25.10       22.93      1.92 o 
  10   4   4        2.14        1.33      1.29 o 
 -21   1   5        0.82        0.57      1.03 o 
 -20   1   5        5.11        8.17      1.14 o 
 -19   1   5       42.03       39.22      2.20 o 
 -18   1   5       55.57       60.10      1.73 o 
 -17   1   5        7.15        6.59      0.71 o 
 -16   1   5      103.00      104.74      1.90 o 
 -15   1   5      246.86      242.29      3.11 o 
 -14   1   5      136.46      133.37      1.95 o 
 -13   1   5       13.85       14.39      0.57 o 
 -12   1   5      145.38      140.56      1.64 o 
 -11   1   5       49.74       61.30      0.93 o 
 -10   1   5       87.66       91.45      1.18 o 
  -9   1   5        0.34        0.12      0.20 o 
  -8   1   5       46.40       49.52      0.91 o 
  -7   1   5       83.58      107.41      1.40 o 
  -6   1   5      730.31      764.00      6.38 o 
  -5   1   5     1627.74     1715.79     14.38 o 
  -4   1   5       59.31       70.29      1.98 o 
  -3   1   5        3.36        2.98      0.28 o 
  -2   1   5       33.92       40.48      0.97 o 
  -1   1   5      190.85      167.01      1.80 o 
   0   1   5      553.01      552.12      4.95 o 
   1   1   5      292.57      297.23      2.76 o 
   2   1   5      353.46      339.36      3.12 o 
   3   1   5       59.34       66.83      0.99 o 
   4   1   5      390.49      398.79      3.69 o 
   5   1   5      164.12      166.76      1.71 o 
   6   1   5       38.53       36.93      0.71 o 
   7   1   5       54.98       55.64      0.88 o 
   8   1   5      138.75      138.04      1.73 o 
   9   1   5      582.28      565.51      5.20 o 
  10   1   5       45.00       41.17      1.38 o 
  11   1   5       37.93       41.98      1.24 o 
  12   1   5        3.66        4.02      0.61 o 
  13   1   5      196.13      199.75      2.94 o 
  14   1   5       98.16      105.53      2.09 o 
  15   1   5        4.33        3.55      0.95 o 
  16   1   5        2.19        2.54      0.97 o 
  17   1   5        0.44        0.69      0.93 o 
 -20   2   5        1.95        1.63      0.84 o 
 -19   2   5        8.32        8.86      0.98 o 
 -18   2   5       36.12       30.78      1.35 o 
 -17   2   5        0.46        0.13      0.61 o 
 -16   2   5        9.73       10.00      0.86 o 
 -15   2   5       44.09       42.43      1.95 o 
 -14   2   5      152.13      164.45      2.64 o 
 -13   2   5       78.59       74.15      1.67 o 
 -12   2   5       12.71       12.34      0.83 o 
 -11   2   5      132.60      130.96      2.22 o 
 -10   2   5      204.09      215.68      3.05 o 
  -9   2   5       27.41       28.53      0.95 o 
  -8   2   5       27.46       31.27      1.14 o 
  -7   2   5        3.21        3.08      0.46 o 
  -6   2   5      184.04      181.09      2.71 o 
  -5   2   5       67.64       76.51      1.56 o 
  -4   2   5       33.40       38.13      1.11 o 
  -3   2   5        8.23        7.09      1.13 o 
  -2   2   5     2182.69     2235.91     21.43 o 
  -1   2   5       60.38       65.48      1.34 o 
   0   2   5      115.63      119.53      1.89 o 
   1   2   5       69.60       70.78      1.30 o 
   2   2   5      121.77      108.20      1.69 o 
   3   2   5       18.74       17.93      0.62 o 
   4   2   5       74.61       72.55      1.28 o 
   5   2   5       67.66       63.79      1.49 o 
   6   2   5      155.94      151.15      2.09 o 
   7   2   5      230.44      227.45      3.09 o 
   8   2   5       17.67       16.97      0.76 o 
   9   2   5       94.40       96.08      1.76 o 
  10   2   5      103.71      104.90      1.92 o 
  11   2   5       36.91       41.76      1.41 o 
  12   2   5        0.63        0.19      0.54 o 
  13   2   5        0.01       -0.52      0.55 o 
  14   2   5        1.25       -0.63      0.63 o 
  15   2   5        1.19        1.66      0.77 o 
  16   2   5        0.01       -0.21      0.76 o 
 -17   3   5        1.38        2.42      0.85 o 
 -16   3   5        2.83        2.75      0.94 o 
 -15   3   5        0.13        0.57      0.75 o 
 -14   3   5        1.78        0.82      0.78 o 
 -13   3   5        0.02        0.11      0.91 o 
 -12   3   5       15.91       13.92      1.38 o 
 -11   3   5        2.08        1.88      1.16 o 
 -10   3   5      105.20      104.95      3.35 o 
  -9   3   5       49.02       49.41      4.47 o 
  -8   3   5        0.06       -0.59      0.74 o 
  -7   3   5        0.31       -0.10      0.74 o 
  -6   3   5       21.46       18.72      2.40 o 
  -5   3   5      126.80      128.06      3.32 o 
  -4   3   5       48.66       54.59      1.51 o 
  -3   3   5       20.68       18.65      1.09 o 
  -2   3   5       11.58       13.56      0.84 o 
  -1   3   5       26.66       29.94      1.16 o 
   0   3   5       59.37       65.37      1.63 o 
   1   3   5        0.36        0.38      0.57 o 
   2   3   5        6.36        6.50      0.76 o 
   3   3   5       48.91       46.78      1.66 o 
   4   3   5      123.71      126.07      3.19 o 
   5   3   5        4.13        3.77      1.04 o 
   6   3   5      109.81      116.64      3.20 o 
   7   3   5       31.72       30.98      3.31 o 
   8   3   5        3.48        2.01      1.05 o 
   9   3   5        2.87        1.72      1.11 o 
  10   3   5        7.52        6.97      1.08 o 
  11   3   5        0.35       -0.25      0.87 o 
  12   3   5       12.27       13.06      1.96 o 
  13   3   5        1.97        1.21      0.81 o 
  14   3   5        1.22        1.15      1.21 o 
 -13   4   5        0.28        0.58      1.17 o 
 -12   4   5        3.89        2.83      1.19 o 
 -11   4   5        5.73        4.92      1.25 o 
 -10   4   5        7.14        5.44      1.53 o 
  -9   4   5       10.47       10.67      1.64 o 
  -8   4   5        0.18        0.25      1.20 o 
  -7   4   5       40.11       45.68      5.62 o 
  -6   4   5       29.66       28.81      3.29 o 
  -5   4   5        0.26        0.25      1.08 o 
  -4   4   5        7.66        6.68      1.19 o 
  -3   4   5       14.26       15.72      1.17 o 
  -2   4   5        7.80        7.98      0.88 o 
  -1   4   5        5.30        4.90      0.80 o 
   0   4   5        1.28        1.04      0.75 o 
   1   4   5        1.33        2.25      0.92 o 
   2   4   5        4.17        5.45      1.45 o 
   3   4   5        7.67        9.40      1.27 o 
   4   4   5        0.00        0.75      1.04 o 
   5   4   5        6.71        6.33      1.34 o 
   6   4   5       16.48       13.37      1.75 o 
   7   4   5       30.50       30.76      2.85 o 
   8   4   5        0.35        1.48      1.34 o 
   9   4   5        1.12        1.26      1.26 o 
 -22   0   6        0.93       -0.06      2.34 o 
 -21   0   6        0.97        1.94      1.36 o 
 -20   0   6        0.68        1.78      1.31 o 
 -19   0   6        1.99        1.21      0.88 o 
 -18   0   6      241.03      237.87      4.45 o 
 -17   0   6        9.81        9.83      1.15 o 
 -16   0   6     1546.38     1536.62     18.09 o 
 -15   0   6      224.07      216.62      3.40 o 
 -14   0   6      241.38      234.05      3.03 o 
 -13   0   6      696.71      643.36      6.55 o 
 -12   0   6       60.00       54.87      1.22 o 
 -11   0   6       59.93       48.19      1.10 o 
 -10   0   6       48.62       37.30      1.00 o 
  -9   0   6      228.53      218.77      2.81 o 
  -8   0   6        0.09       -0.30      0.32 o 
  -7   0   6     5106.45     5433.10     60.79 o 
  -6   0   6       74.73       72.08      1.40 o 
  -5   0   6        1.69        0.62      0.32 o 
  -4   0   6     1066.93     1058.57     11.10 o 
  -3   0   6      503.68      522.17      5.78 o 
  -2   0   6      119.12      123.54      1.91 o 
  -1   0   6        3.55        3.08      0.33 o 
   0   0   6      409.63      398.99      3.99 o 
   1   0   6     1870.08     1912.11     18.23 o 
   2   0   6     1635.78     1601.04     15.41 o 
   3   0   6     4645.69     4754.65     44.44 o 
   4   0   6      130.46      148.16      2.06 o 
   5   0   6      219.93      217.79      2.76 o 
   6   0   6       12.00       13.12      0.69 o 
   7   0   6      185.17      190.95      2.82 o 
   8   0   6       43.62       41.49      1.22 o 
   9   0   6      255.68      258.60      3.69 o 
  10   0   6       40.21       42.74      1.44 o 
  11   0   6       60.38       62.85      1.79 o 
  12   0   6     1951.48     2019.31     29.54 o 
  13   0   6       63.66       69.62      2.47 o 
  14   0   6       40.14       51.06      2.16 o 
  15   0   6        0.78       -0.04      0.83 o 
  16   0   6       27.62       24.17      2.24 o 
  17   0   6        0.66        0.93      1.78 o 
 -21   1   6        6.94        8.34      1.28 o 
 -20   1   6        0.29       -0.03      0.95 o 
 -19   1   6       67.65       63.66      2.04 o 
 -18   1   6      112.19      106.38      2.28 o 
 -17   1   6        0.21        0.15      0.53 o 
 -16   1   6       68.43       66.63      1.53 o 
 -15   1   6      208.83      206.52      2.83 o 
 -14   1   6      144.20      149.95      2.12 o 
 -13   1   6      274.40      264.09      2.79 o 
 -12   1   6        2.77        1.93      0.33 o 
 -11   1   6      298.61      306.94      3.11 o 
 -10   1   6        7.54       12.65      0.52 o 
  -9   1   6       38.04       40.78      0.89 o 
  -8   1   6      228.65      222.94      2.28 o 
  -7   1   6      371.50      419.17      3.67 o 
  -6   1   6        0.01        0.45      0.26 o 
  -5   1   6       83.62       97.33      1.42 o 
  -4   1   6      616.35      633.76      6.51 o 
  -3   1   6      751.59      766.80      7.69 o 
  -2   1   6       23.36       24.73      0.64 o 
  -1   1   6      939.51      928.49      7.67 o 
   0   1   6      814.78      781.25      6.57 o 
   1   1   6       48.20       64.60      0.99 o 
   2   1   6       14.45       16.59      0.54 o 
   3   1   6        0.43       -0.23      0.23 o 
   4   1   6      172.37      171.92      1.77 o 
   5   1   6      118.70      100.77      1.26 o 
   6   1   6        2.15        4.97      0.37 o 
   7   1   6       20.49       17.23      0.57 o 
   8   1   6        0.12       -0.31      0.31 o 
   9   1   6      618.76      619.74      6.10 o 
  10   1   6      139.28      145.54      2.16 o 
  11   1   6       59.47       60.64      1.51 o 
  12   1   6       13.00       16.14      1.23 o 
  13   1   6        0.07       -0.55      0.55 o 
  14   1   6       10.04       10.17      1.09 o 
  15   1   6       69.53       72.44      3.11 o 
  16   1   6        0.98       -0.28      0.89 o 
  17   1   6        3.54        3.71      1.16 o 
 -20   2   6        0.05        0.42      0.85 o 
 -19   2   6        8.05        7.79      0.96 o 
 -18   2   6        5.31        6.17      0.87 o 
 -17   2   6       21.13       21.83      1.12 o 
 -16   2   6        1.03        0.02      0.59 o 
 -15   2   6       14.97       15.80      0.95 o 
 -14   2   6        0.00        0.19      0.55 o 
 -13   2   6       54.49       59.07      1.73 o 
 -12   2   6      192.96      194.08      2.99 o 
 -11   2   6      474.71      480.98      5.66 o 
 -10   2   6       26.55       27.52      0.99 o 
  -9   2   6       45.49       47.65      1.26 o 
  -8   2   6       70.84       69.65      1.46 o 
  -7   2   6       27.39       31.01      0.92 o 
  -6   2   6        0.06       -0.32      0.32 o 
  -5   2   6        1.27        1.02      0.31 o 
  -4   2   6       37.66       41.33      1.22 o 
  -3   2   6       10.58       12.63      0.68 o 
  -2   2   6       30.77       33.72      1.04 o 
  -1   2   6        0.29        1.63      0.47 o 
   0   2   6       61.34       61.02      1.19 o 
   1   2   6       11.77       13.39      0.67 o 
   2   2   6       33.65       32.56      0.76 o 
   3   2   6        1.48        1.51      0.33 o 
   4   2   6       37.13       34.59      0.85 o 
   5   2   6        0.19       -0.36      0.36 o 
   6   2   6       49.77       45.30      1.16 o 
   7   2   6      421.24      424.06      4.70 o 
   8   2   6       22.74       23.45      0.93 o 
   9   2   6       12.69       12.07      0.75 o 
  10   2   6       21.26       19.47      0.97 o 
  11   2   6       10.08        9.35      0.84 o 
  12   2   6        1.83        2.70      0.66 o 
  13   2   6        7.29        8.48      0.88 o 
  14   2   6        1.35        1.75      0.74 o 
  15   2   6       19.44       17.24      1.23 o 
 -17   3   6        1.95        0.98      0.81 o 
 -16   3   6        3.17        3.03      0.96 o 
 -15   3   6        0.07        1.06      0.81 o 
 -14   3   6       20.89       20.63      1.32 o 
 -13   3   6        1.76        1.72      0.77 o 
 -12   3   6       21.42       20.01      1.85 o 
 -11   3   6        0.86       -0.13      1.03 o 
 -10   3   6       25.35       23.97      1.88 o 
  -9   3   6        5.09        5.54      1.25 o 
  -8   3   6       89.39       92.75      5.50 o 
  -7   3   6        8.89        8.34      1.13 o 
  -6   3   6        1.38        1.45      0.83 o 
  -5   3   6       49.06       55.10      2.19 o 
  -4   3   6       81.37       88.98      3.49 o 
  -3   3   6        2.93        1.67      0.64 o 
  -2   3   6       26.75       28.78      1.19 o 
  -1   3   6        0.25        0.43      0.60 o 
   0   3   6        9.02        9.13      0.83 o 
   1   3   6        0.33       -0.57      0.57 o 
   2   3   6        0.67        0.62      0.67 o 
   3   3   6        2.42        1.53      0.79 o 
   4   3   6       13.19       13.07      1.29 o 
   5   3   6        3.82        2.06      1.00 o 
   6   3   6        4.96        4.17      1.11 o 
   7   3   6       13.92       12.72      1.41 o 
   8   3   6        6.84        7.21      1.26 o 
   9   3   6        0.02       -0.32      0.82 o 
  10   3   6       19.00       17.14      1.40 o 
  11   3   6        0.05       -0.91      0.91 o 
  12   3   6        0.18        0.55      0.81 o 
  13   3   6        0.10       -0.08      0.87 o 
 -13   4   6        0.01        0.83      1.19 o 
 -12   4   6        0.13       -0.61      1.10 o 
 -11   4   6        2.10        2.39      1.59 o 
 -10   4   6        2.71        1.68      1.40 o 
  -9   4   6        2.66        1.41      1.33 o 
  -8   4   6       44.11       38.67      5.33 o 
  -7   4   6        3.30        3.24      1.55 o 
  -6   4   6        2.20        3.19      1.62 o 
  -5   4   6        2.16        2.02      1.11 o 
  -4   4   6        0.78        0.56      1.00 o 
  -3   4   6        5.23        4.51      0.90 o 
  -2   4   6        2.22        1.86      0.82 o 
  -1   4   6        0.00       -0.02      0.74 o 
   0   4   6        0.56        0.89      0.84 o 
   1   4   6       17.89       21.27      1.77 o 
   2   4   6       10.94       12.65      1.36 o 
   3   4   6        3.17        4.65      1.38 o 
   4   4   6       28.63       28.98      1.84 o 
   5   4   6        0.03        0.03      1.08 o 
   6   4   6        0.01       -0.77      1.13 o 
   7   4   6        0.66       -1.09      1.09 o 
   8   4   6        0.15       -0.66      1.20 o 
 -21   1   7        1.94        1.24      0.96 o 
 -20   1   7       11.45       12.35      1.30 o 
 -19   1   7        4.33        3.21      0.88 o 
 -18   1   7      126.00      127.49      2.85 o 
 -17   1   7       37.17       38.88      1.52 o 
 -16   1   7        0.16       -0.46      0.55 o 
 -15   1   7      399.09      405.09      4.28 o 
 -14   1   7        0.12        0.98      0.45 o 
 -13   1   7      610.96      619.95      5.56 o 
 -12   1   7        0.45        0.61      0.32 o 
 -11   1   7       18.46       12.28      0.54 o 
 -10   1   7       20.11       21.34      0.63 o 
  -9   1   7      435.82      461.34      3.92 o 
  -8   1   7      254.95      283.99      2.95 o 
  -7   1   7       13.27       15.78      0.58 o 
  -6   1   7       56.62       64.04      1.12 o 
  -5   1   7        0.39        0.71      0.33 o 
  -4   1   7     1532.22     1607.44     14.54 o 
  -3   1   7        2.35        0.82      0.30 o 
  -2   1   7       17.97       19.36      0.62 o 
  -1   1   7       80.77       90.37      1.32 o 
   0   1   7       11.77       13.14      0.52 o 
   1   1   7      976.38     1006.29      8.41 o 
   2   1   7      129.77      134.05      1.67 o 
   3   1   7        3.63        2.48      0.28 o 
   4   1   7      126.99      126.49      1.49 o 
   5   1   7       21.75       27.50      0.67 o 
   6   1   7      199.24      206.71      2.20 o 
   7   1   7       33.42       30.98      0.95 o 
   8   1   7        0.61       -0.30      0.39 o 
   9   1   7        3.40        2.74      0.50 o 
  10   1   7      419.96      424.97      4.62 o 
  11   1   7       49.41       50.86      1.43 o 
  12   1   7       80.09       84.07      1.83 o 
  13   1   7       20.37       17.97      1.17 o 
  14   1   7        0.53        1.10      0.96 o 
  15   1   7       69.44       68.61      3.54 o 
  16   1   7        3.01        3.02      1.13 o 
 -20   2   7        0.04        1.06      0.88 o 
 -19   2   7        0.01       -0.69      0.69 o 
 -18   2   7        0.02        0.33      0.68 o 
 -17   2   7        9.02       10.49      0.94 o 
 -16   2   7        0.11       -0.16      0.59 o 
 -15   2   7       32.29       31.10      1.23 o 
 -14   2   7       13.91       12.86      0.87 o 
 -13   2   7        6.22        4.09      0.67 o 
 -12   2   7      297.74      313.01      4.22 o 
 -11   2   7       22.64       22.71      1.06 o 
 -10   2   7      158.54      174.56      2.69 o 
  -9   2   7       34.36       37.91      1.11 o 
  -8   2   7        4.48        2.40      0.52 o 
  -7   2   7      115.27      120.57      2.07 o 
  -6   2   7      170.36      179.49      2.65 o 
  -5   2   7        2.77        2.54      0.37 o 
  -4   2   7        7.79        9.62      0.83 o 
  -3   2   7      204.09      218.03      2.41 o 
  -2   2   7      397.77      409.84      4.01 o 
  -1   2   7       85.32      100.30      1.92 o 
   0   2   7        3.93        3.65      0.37 o 
   1   2   7        6.47        7.90      0.47 o 
   2   2   7        5.98        3.87      0.41 o 
   3   2   7        0.03       -0.34      0.34 o 
   4   2   7      133.86      134.99      1.88 o 
   5   2   7        0.44       -0.42      0.42 o 
   6   2   7       78.68       83.86      1.75 o 
   7   2   7       33.19       32.36      1.07 o 
   8   2   7        0.27       -0.01      0.44 o 
   9   2   7       17.35       16.09      0.87 o 
  10   2   7       65.68       75.17      1.72 o 
  11   2   7        5.06        7.01      0.84 o 
  12   2   7        0.04       -0.46      0.56 o 
  13   2   7       10.41       10.24      0.93 o 
  14   2   7        0.82        1.07      0.79 o 
 -17   3   7        5.26        5.51      0.98 o 
 -16   3   7        0.92        1.46      0.92 o 
 -15   3   7        0.84       -0.41      0.81 o 
 -14   3   7       11.73       15.69      1.30 o 
 -13   3   7        0.20       -0.35      1.31 o 
 -12   3   7        0.07       -0.11      1.12 o 
 -11   3   7        0.34       -0.40      1.06 o 
 -10   3   7       89.91       88.28      4.98 o 
  -9   3   7       20.44       22.44      2.25 o 
  -8   3   7       20.44       21.47      1.82 o 
  -7   3   7       55.76       62.20      4.03 o 
  -6   3   7        0.31        1.82      0.92 o 
  -5   3   7        0.06       -0.95      1.16 o 
  -4   3   7       71.21       75.22      2.27 o 
  -3   3   7        7.85        9.21      0.83 o 
  -2   3   7       15.52       15.32      1.06 o 
  -1   3   7       38.95       38.33      1.53 o 
   0   3   7        5.25        4.69      0.77 o 
   1   3   7      108.25      112.76      2.59 o 
   2   3   7        0.00       -0.39      0.72 o 
   3   3   7        5.18        4.76      0.93 o 
   4   3   7        1.31        0.67      0.92 o 
   5   3   7       53.14       62.87      2.43 o 
   6   3   7       14.42       15.21      1.49 o 
   7   3   7        0.95        0.70      0.99 o 
   8   3   7        0.19        0.09      0.83 o 
   9   3   7        0.08       -0.07      1.04 o 
  10   3   7        0.07       -0.90      0.90 o 
  11   3   7        0.76        0.47      0.86 o 
  12   3   7        0.04       -0.60      0.86 o 
 -12   4   7        3.26        2.75      1.71 o 
 -11   4   7        4.93        6.59      1.63 o 
 -10   4   7        1.84        1.88      1.46 o 
  -9   4   7       11.29       12.71      1.82 o 
  -8   4   7        0.06       -0.76      1.26 o 
  -7   4   7       12.43       14.39      3.13 o 
  -6   4   7        0.81        1.99      1.18 o 
  -5   4   7        3.24        2.48      1.15 o 
  -4   4   7        0.22       -0.59      0.98 o 
  -3   4   7        0.64        0.38      0.82 o 
  -2   4   7        7.25        7.84      1.05 o 
  -1   4   7        7.15        8.64      1.69 o 
   0   4   7        3.53        4.11      1.30 o 
   1   4   7        1.17       -0.11      0.99 o 
   2   4   7       21.66       26.36      1.77 o 
   3   4   7        6.82        6.36      1.31 o 
   4   4   7        0.04       -0.15      1.11 o 
   5   4   7        0.84        0.20      1.16 o 
   6   4   7        1.75        1.59      1.28 o 
   7   4   7        0.73        0.82      1.26 o 
 -21   0   8        8.59        9.74      1.81 o 
 -20   0   8        9.04        8.31      2.79 o 
 -19   0   8       69.45       72.16      2.34 o 
 -18   0   8       59.32       69.04      2.24 o 
 -17   0   8      419.14      430.58      6.22 o 
 -16   0   8      131.15      137.28      2.86 o 
 -15   0   8      530.80      534.57      7.26 o 
 -14   0   8      375.48      381.91      5.08 o 
 -13   0   8       93.08      101.55      2.02 o 
 -12   0   8       51.68       54.84      1.85 o 
 -11   0   8       63.44       61.70      1.42 o 
 -10   0   8      253.68      272.61      3.71 o 
  -9   0   8      234.43      220.44      3.13 o 
  -8   0   8        7.42        9.83      0.62 o 
  -7   0   8       88.60      130.01      2.12 o 
  -6   0   8     1889.17     2019.43     22.60 o 
  -5   0   8     1851.10     1862.48     19.22 o 
  -4   0   8       72.23       57.07      1.24 o 
  -3   0   8       54.18       53.51      1.19 o 
  -2   0   8      126.37       97.37      1.53 o 
  -1   0   8      184.19      181.44      2.36 o 
   0   0   8      181.97      192.27      2.49 o 
   1   0   8        0.02        0.08      0.29 o 
   2   0   8      392.52      430.78      4.80 o 
   3   0   8        0.40        1.22      0.45 o 
   4   0   8       38.18       56.36      1.24 o 
   5   0   8       31.51       38.55      1.07 o 
   6   0   8       28.44       22.99      0.88 o 
   7   0   8      116.36      118.62      2.22 o 
   8   0   8        1.73        1.06      0.54 o 
   9   0   8      100.91       97.34      2.43 o 
  10   0   8      174.77      169.36      3.48 o 
  11   0   8       32.07       29.74      1.65 o 
  12   0   8       48.60       48.70      2.11 o 
  13   0   8      165.40      155.72      3.83 o 
  14   0   8       10.64       12.78      1.79 o 
  15   0   8        1.48        1.52      1.31 o 
 -21   1   8       22.93       26.60      2.41 o 
 -20   1   8        3.39        3.67      1.07 o 
 -19   1   8        9.20        7.13      1.08 o 
 -18   1   8       30.30       32.90      1.76 o 
 -17   1   8        2.94        2.04      0.64 o 
 -16   1   8       74.44       75.09      1.66 o 
 -15   1   8       69.61       71.87      1.51 o 
 -14   1   8      254.60      254.42      2.90 o 
 -13   1   8      249.71      250.46      2.94 o 
 -12   1   8      236.09      224.48      2.79 o 
 -11   1   8       25.55       24.89      0.77 o 
 -10   1   8       28.71       23.71      0.72 o 
  -9   1   8      253.90      275.40      3.22 o 
  -8   1   8       92.07       89.10      1.80 o 
  -7   1   8      250.55      254.80      2.89 o 
  -6   1   8      142.68      144.48      2.02 o 
  -5   1   8       32.73       26.51      0.83 o 
  -4   1   8      392.57      420.96      4.56 o 
  -3   1   8      148.26      161.02      2.13 o 
  -2   1   8       27.70       32.81      0.83 o 
  -1   1   8        6.35        6.06      0.43 o 
   0   1   8      124.10      125.81      1.71 o 
   1   1   8        0.29        0.42      0.29 o 
   2   1   8       57.76       59.44      1.15 o 
   3   1   8       82.77       76.57      1.27 o 
   4   1   8      265.68      278.19      3.08 o 
   5   1   8       76.09       82.05      1.40 o 
   6   1   8       17.93       18.07      0.85 o 
   7   1   8        7.08        5.63      0.78 o 
   8   1   8        3.38        0.65      0.85 o 
   9   1   8      115.89      119.22      2.09 o 
  10   1   8       62.76       64.25      1.57 o 
  11   1   8        6.46        6.03      0.75 o 
  12   1   8       19.74       19.35      1.97 o 
  13   1   8      130.62      138.33      4.54 o 
  14   1   8       12.03       11.81      1.41 o 
  15   1   8       51.72       59.60      4.14 o 
 -20   2   8       15.10        8.03      3.57 o 
 -19   2   8        0.74       -0.38      0.74 o 
 -18   2   8        1.14        0.60      0.72 o 
 -17   2   8        1.90        1.40      0.69 o 
 -16   2   8        0.45        0.54      0.62 o 
 -15   2   8       13.06       13.78      0.95 o 
 -14   2   8        0.06       -0.60      0.60 o 
 -13   2   8       15.97       16.02      1.30 o 
 -12   2   8      295.08      312.10      4.60 o 
 -11   2   8       47.25       50.62      2.02 o 
 -10   2   8      121.37      126.91      2.87 o 
  -9   2   8        9.39       11.19      0.74 o 
  -8   2   8        5.69        6.28      0.60 o 
  -7   2   8        0.40        0.25      0.39 o 
  -6   2   8        2.55        2.44      0.51 o 
  -5   2   8        7.61        7.05      0.56 o 
  -4   2   8      297.12      311.51      3.76 o 
  -3   2   8        2.99        2.95      0.40 o 
  -2   2   8       38.57       46.10      1.00 o 
  -1   2   8        6.85        8.21      0.51 o 
   0   2   8       15.42       16.77      0.67 o 
   1   2   8       16.01       17.31      0.69 o 
   2   2   8        8.89        9.82      0.62 o 
   3   2   8        7.12        5.88      0.51 o 
   4   2   8      107.09      108.11      1.71 o 
   5   2   8        3.33        3.07      0.54 o 
   6   2   8        7.80        8.33      0.66 o 
   7   2   8       25.37       22.12      0.95 o 
   8   2   8      173.74      172.96      2.66 o 
   9   2   8       19.96       18.70      1.03 o 
  10   2   8        2.10        2.94      0.64 o 
  11   2   8        4.59        5.90      0.79 o 
  12   2   8        3.50        3.89      0.77 o 
  13   2   8        4.14        3.89      0.81 o 
 -17   3   8        2.49        2.19      0.89 o 
 -16   3   8        1.93        2.29      0.84 o 
 -15   3   8        5.01        5.69      1.00 o 
 -14   3   8        3.44        3.84      1.03 o 
 -13   3   8        0.64        0.57      0.85 o 
 -12   3   8       12.35       12.80      1.27 o 
 -11   3   8        0.52       -0.88      1.36 o 
 -10   3   8       48.23       42.59      6.42 o 
  -9   3   8       31.92       31.81      3.35 o 
  -8   3   8        0.19        0.47      0.95 o 
  -7   3   8        8.12        7.68      1.35 o 
  -6   3   8        1.03        1.41      0.89 o 
  -5   3   8        2.31        2.18      0.93 o 
  -4   3   8        1.80        2.03      0.80 o 
  -3   3   8        3.77        3.27      0.72 o 
  -2   3   8        2.97        1.63      0.69 o 
  -1   3   8       69.39       67.29      2.05 o 
   0   3   8        8.70        9.07      0.93 o 
   1   3   8       71.52       80.70      2.29 o 
   2   3   8       32.31       33.47      1.79 o 
   3   3   8       26.32       28.72      1.71 o 
   4   3   8       24.50       27.13      1.75 o 
   5   3   8       64.84       72.22      2.66 o 
   6   3   8        0.76        0.65      1.04 o 
   7   3   8       14.50       13.52      1.27 o 
   8   3   8        6.18        6.90      1.13 o 
   9   3   8        5.88        5.56      1.12 o 
  10   3   8        0.22        0.48      0.79 o 
  11   3   8       12.95       12.58      1.27 o 
 -12   4   8        2.94        2.56      2.79 o 
 -11   4   8        1.01        0.79      1.42 o 
 -10   4   8       29.03       31.39      2.74 o 
  -9   4   8       35.06       35.75      2.80 o 
  -8   4   8        0.94        0.96      1.49 o 
  -7   4   8       79.00       87.93      4.41 o 
  -6   4   8        2.66        2.17      1.21 o 
  -5   4   8        0.06        0.66      1.13 o 
  -4   4   8        0.31       -1.07      1.28 o 
  -3   4   8        4.10        3.50      1.01 o 
  -2   4   8        2.89        0.98      1.56 o 
  -1   4   8        9.58       10.52      1.71 o 
   0   4   8        0.77        0.29      1.05 o 
   1   4   8       10.19       10.46      1.40 o 
   2   4   8       21.91       22.97      2.59 o 
   3   4   8        6.97        5.92      1.38 o 
   4   4   8        1.11        0.02      1.17 o 
   5   4   8        0.42        0.96      1.23 o 
   6   4   8        5.42        6.80      1.95 o 
 -21   1   9        3.57        3.79      1.09 o 
 -20   1   9       25.96       26.25      1.69 o 
 -19   1   9       39.17       39.46      1.83 o 
 -18   1   9        1.41        0.90      0.73 o 
 -17   1   9        9.24        7.65      0.83 o 
 -16   1   9       72.69       78.05      1.61 o 
 -15   1   9       25.47       30.33      0.98 o 
 -14   1   9      100.47      101.83      1.75 o 
 -13   1   9        4.85        4.26      0.58 o 
 -12   1   9       13.18       11.74      0.69 o 
 -11   1   9       45.60       40.44      1.11 o 
 -10   1   9       55.95       48.82      1.15 o 
  -9   1   9      101.55      103.62      1.49 o 
  -8   1   9       26.73       21.10      0.75 o 
  -7   1   9      106.70      107.85      1.79 o 
  -6   1   9        4.21        2.14      0.38 o 
  -5   1   9        8.64        6.04      0.45 o 
  -4   1   9      180.39      190.94      2.47 o 
  -3   1   9       12.71       14.07      0.63 o 
  -2   1   9        0.71        0.30      0.33 o 
  -1   1   9       12.50       14.26      0.61 o 
   0   1   9      136.85      131.72      1.95 o 
   1   1   9        0.02       -0.05      0.28 o 
   2   1   9      123.36      120.87      1.73 o 
   3   1   9       25.08       24.92      0.80 o 
   4   1   9        2.54        2.40      0.41 o 
   5   1   9        6.12        4.80      0.50 o 
   6   1   9       52.17       52.63      1.20 o 
   7   1   9        3.22        1.64      0.47 o 
   8   1   9        6.59        4.45      0.67 o 
   9   1   9        1.18       -0.06      0.50 o 
  10   1   9        4.64        3.85      0.79 o 
  11   1   9        7.89        7.73      0.97 o 
  12   1   9       27.74       24.61      1.87 o 
  13   1   9        4.14        5.12      1.19 o 
  14   1   9        6.73        7.78      1.39 o 
 -19   2   9       18.01       19.18      1.34 o 
 -18   2   9        2.66        3.18      0.83 o 
 -17   2   9       22.54       23.77      1.23 o 
 -16   2   9        0.06        0.50      0.62 o 
 -15   2   9        1.02       -0.05      0.59 o 
 -14   2   9        0.20       -0.60      0.60 o 
 -13   2   9       75.27       74.28      2.02 o 
 -12   2   9      123.59      121.39      2.34 o 
 -11   2   9       12.61       11.99      0.91 o 
 -10   2   9        0.89       -0.50      0.50 o 
  -9   2   9        1.06        1.41      0.55 o 
  -8   2   9        0.81        0.58      0.48 o 
  -7   2   9        1.20        0.90      0.45 o 
  -6   2   9      141.00      148.87      2.33 o 
  -5   2   9        3.20        4.78      0.56 o 
  -4   2   9        0.00       -0.39      0.39 o 
  -3   2   9      111.15      109.99      1.80 o 
  -2   2   9        3.40        1.58      0.47 o 
  -1   2   9      305.98      320.66      3.53 o 
   0   2   9      121.05      117.77      1.81 o 
   1   2   9       67.14       62.10      1.28 o 
   2   2   9        9.91       10.76      0.64 o 
   3   2   9       11.24        9.50      0.64 o 
   4   2   9       42.16       42.90      1.23 o 
   5   2   9       30.39       25.58      1.09 o 
   6   2   9       15.31       14.79      0.85 o 
   7   2   9       70.82       75.53      1.69 o 
   8   2   9       41.59       43.06      1.36 o 
   9   2   9       30.43       31.70      1.22 o 
  10   2   9        0.20       -0.44      0.61 o 
  11   2   9        7.04        6.61      0.83 o 
  12   2   9       14.72       12.43      1.13 o 
 -16   3   9        0.76        2.01      0.84 o 
 -15   3   9        7.38       10.41      1.07 o 
 -14   3   9        0.34        0.44      0.92 o 
 -13   3   9       17.67       15.96      1.38 o 
 -12   3   9       79.45       79.09      5.72 o 
 -11   3   9        0.00        0.43      1.41 o 
 -10   3   9      108.95      126.59      8.89 o 
  -9   3   9      324.76      348.65      7.55 o 
  -8   3   9        0.15        0.94      1.06 o 
  -7   3   9       18.96       23.12      2.07 o 
  -6   3   9       79.02       86.13      3.15 o 
  -5   3   9        2.52        2.17      1.04 o 
  -4   3   9        2.50        1.29      0.80 o 
  -3   3   9        0.06        0.00      0.69 o 
  -2   3   9        0.06        0.13      0.72 o 
  -1   3   9       67.67       75.21      2.06 o 
   0   3   9       64.87       68.28      2.01 o 
   1   3   9       71.11       74.93      2.33 o 
   2   3   9       12.88       10.35      1.39 o 
   3   3   9        0.28        1.74      1.07 o 
   4   3   9        0.18       -0.01      0.99 o 
   5   3   9        2.17        0.88      0.92 o 
   6   3   9        0.25       -0.33      0.86 o 
   7   3   9       76.99       85.38      2.60 o 
   8   3   9        0.09        1.21      0.78 o 
   9   3   9        3.99        4.40      0.96 o 
  10   3   9        5.21        6.50      2.03 o 
 -11   4   9        2.40        1.34      2.68 o 
 -10   4   9        0.54        0.44      1.48 o 
  -9   4   9        0.09       -1.30      1.53 o 
  -8   4   9        0.32        2.23      1.60 o 
  -7   4   9        7.75        7.22      1.79 o 
  -6   4   9       31.31       27.10      4.30 o 
  -5   4   9        0.00       -0.80      1.11 o 
  -4   4   9        1.54        2.67      1.26 o 
  -3   4   9        0.01        0.97      0.98 o 
  -2   4   9        0.66        0.40      1.03 o 
  -1   4   9        0.06       -0.16      1.17 o 
   0   4   9        6.29        7.32      1.35 o 
   1   4   9        0.03        0.28      1.11 o 
   2   4   9        5.43        3.90      1.29 o 
   3   4   9       10.00       10.36      1.59 o 
   4   4   9       39.65       44.35      2.87 o 
 -21   0  10       42.18       41.50      4.52 o 
 -20   0  10       44.97       57.02      2.74 o 
 -19   0  10       13.58       13.95      1.60 o 
 -18   0  10        2.89        2.53      0.83 o 
 -17   0  10       26.54       30.42      1.47 o 
 -16   0  10      249.44      263.25      4.36 o 
 -15   0  10       54.83       59.28      1.83 o 
 -14   0  10       16.08       15.56      1.15 o 
 -13   0  10       51.54       50.13      1.79 o 
 -12   0  10       17.48       22.83      1.13 o 
 -11   0  10      117.29      134.70      2.44 o 
 -10   0  10      585.59      561.84      6.76 o 
  -9   0  10        0.00        0.03      0.44 o 
  -8   0  10      150.16      137.83      2.34 o 
  -7   0  10      270.00      253.57      3.53 o 
  -6   0  10       32.86       32.27      1.07 o 
  -5   0  10       62.66       61.71      1.41 o 
  -4   0  10       80.64       71.18      1.53 o 
  -3   0  10        0.08       -0.33      0.33 o 
  -2   0  10      150.64      159.13      2.29 o 
  -1   0  10        3.83        2.97      0.45 o 
   0   0  10       52.34       58.21      1.36 o 
   1   0  10      203.91      185.54      2.63 o 
   2   0  10        2.97        2.85      0.47 o 
   3   0  10       19.28       26.06      1.36 o 
   4   0  10       22.73       19.39      0.85 o 
   5   0  10       28.97       29.62      1.18 o 
   6   0  10       56.12       51.79      1.58 o 
   7   0  10        1.44        0.01      0.64 o 
   8   0  10       12.12        9.07      0.98 o 
   9   0  10       25.52       26.33      1.54 o 
  10   0  10        1.29        0.10      0.82 o 
  11   0  10       11.83       10.17      1.21 o 
  12   0  10       42.48       48.98      2.90 o 
  13   0  10       24.32       29.05      2.36 o 
 -20   1  10       10.16       11.96      1.27 o 
 -19   1  10       29.41       28.67      1.62 o 
 -18   1  10       22.98       22.45      1.43 o 
 -17   1  10       77.81       86.49      2.14 o 
 -16   1  10       49.51       52.57      1.38 o 
 -15   1  10       13.54       12.83      0.77 o 
 -14   1  10       15.64       16.47      0.84 o 
 -13   1  10       20.81       19.93      0.86 o 
 -12   1  10       18.60       17.68      0.80 o 
 -11   1  10       60.89       55.79      1.30 o 
 -10   1  10       42.14       41.70      1.19 o 
  -9   1  10        9.02        8.35      0.77 o 
  -8   1  10      348.57      362.24      3.93 o 
  -7   1  10      501.15      485.57      5.20 o 
  -6   1  10       27.48       25.80      0.97 o 
  -5   1  10      122.15      116.73      2.00 o 
  -4   1  10       11.19        7.71      0.63 o 
  -3   1  10       22.89       19.97      0.68 o 
  -2   1  10      476.58      435.74      5.05 o 
  -1   1  10       66.49       62.69      1.34 o 
   0   1  10        1.56        1.38      0.35 o 
   1   1  10       38.79       38.20      0.98 o 
   2   1  10       23.32       23.02      0.89 o 
   3   1  10        2.39        1.98      0.40 o 
   4   1  10       27.54       21.66      0.82 o 
   5   1  10        8.06        8.31      0.59 o 
   6   1  10        0.59       -0.31      0.40 o 
   7   1  10        5.37        3.80      0.56 o 
   8   1  10        0.01       -0.44      0.44 o 
   9   1  10        5.98        5.75      0.82 o 
  10   1  10        1.13       -0.15      0.65 o 
  11   1  10        2.41        0.55      0.85 o 
  12   1  10        9.58       12.41      2.04 o 
  13   1  10        1.28        1.24      1.07 o 
 -19   2  10        0.01       -0.38      0.84 o 
 -18   2  10       17.70       17.16      1.22 o 
 -17   2  10        1.92        1.42      0.76 o 
 -16   2  10        0.34        0.22      0.67 o 
 -15   2  10       13.77       12.64      1.04 o 
 -14   2  10       17.36       17.27      1.23 o 
 -13   2  10        0.09        0.48      0.66 o 
 -12   2  10        9.16        9.06      1.25 o 
 -11   2  10      123.88      122.32      2.39 o 
 -10   2  10      136.95      130.68      2.41 o 
  -9   2  10       31.02       34.47      1.26 o 
  -8   2  10       25.88       27.03      1.11 o 
  -7   2  10      106.89      116.51      2.16 o 
  -6   2  10       95.66       97.55      1.92 o 
  -5   2  10        0.01       -0.46      0.46 o 
  -4   2  10        0.07       -0.48      0.48 o 
  -3   2  10      134.14      135.58      2.28 o 
  -2   2  10       14.73       14.84      0.97 o 
  -1   2  10      111.46      114.39      1.94 o 
   0   2  10       40.75       45.75      1.25 o 
   1   2  10        6.51        5.72      0.60 o 
   2   2  10        0.08        0.41      0.44 o 
   3   2  10       27.44       25.55      0.96 o 
   4   2  10       14.52       14.72      0.86 o 
   5   2  10       15.45       16.89      0.89 o 
   6   2  10        2.86        2.52      0.59 o 
   7   2  10        0.19       -0.01      0.52 o 
   8   2  10        0.86        0.82      0.58 o 
   9   2  10        0.61        0.41      0.61 o 
  10   2  10       12.97       14.02      1.12 o 
  11   2  10        0.71        0.64      0.76 o 
 -16   3  10        5.78        6.86      1.26 o 
 -15   3  10        3.99        3.59      1.08 o 
 -14   3  10       14.08       16.26      1.90 o 
 -13   3  10        0.14        1.11      1.00 o 
 -12   3  10        2.42        2.43      1.08 o 
 -11   3  10       13.11       14.22      1.42 o 
 -10   3  10       16.32       19.95      1.36 o 
  -9   3  10        0.13       -0.03      1.09 o 
  -8   3  10        1.10        2.61      1.67 o 
  -7   3  10        0.03        1.30      1.05 o 
  -6   3  10       58.47       61.50      4.38 o 
  -5   3  10        1.19        0.34      1.00 o 
  -4   3  10        0.47        1.21      0.98 o 
  -3   3  10       20.00       18.76      1.24 o 
  -2   3  10       11.78       12.04      1.09 o 
  -1   3  10        9.55        8.86      1.06 o 
   0   3  10        7.65        4.70      0.96 o 
   1   3  10        4.37        4.03      1.07 o 
   2   3  10       10.47       10.36      1.43 o 
   3   3  10       53.05       59.77      2.11 o 
   4   3  10       10.62        8.55      1.16 o 
   5   3  10       19.83       19.62      1.45 o 
   6   3  10       23.13       24.40      1.61 o 
   7   3  10       10.27       12.01      1.60 o 
   8   3  10        3.24        1.10      0.87 o 
  -9   4  10       41.00       46.51      3.72 o 
  -8   4  10       15.89       12.66      2.83 o 
  -7   4  10       15.78       13.04      2.94 o 
  -6   4  10        7.73        5.80      2.61 o 
  -5   4  10        0.03        0.78      1.22 o 
  -4   4  10        2.31        1.22      1.30 o 
  -3   4  10        1.33        0.68      1.40 o 
  -2   4  10        3.12        3.51      1.28 o 
  -1   4  10        5.80        5.31      1.57 o 
   0   4  10       13.38       12.61      1.84 o 
   1   4  10        0.23       -1.03      1.17 o 
   2   4  10       18.37       21.97      3.79 o 
 -20   1  11        2.26        1.17      0.95 o 
 -19   1  11        8.81        9.24      1.16 o 
 -18   1  11       19.37       19.77      1.41 o 
 -17   1  11       27.94       25.42      1.77 o 
 -16   1  11        0.02       -0.20      0.63 o 
 -15   1  11       36.39       36.49      1.16 o 
 -14   1  11       25.84       21.98      0.96 o 
 -13   1  11        1.89        1.85      0.57 o 
 -12   1  11       13.97       10.03      0.70 o 
 -11   1  11       12.52       12.52      1.00 o 
 -10   1  11        4.38        3.93      0.55 o 
  -9   1  11       26.67       21.86      0.86 o 
  -8   1  11       48.32       47.81      1.24 o 
  -7   1  11       59.55       64.17      1.39 o 
  -6   1  11       77.44       72.43      2.09 o 
  -5   1  11      144.15      138.15      2.06 o 
  -4   1  11       66.87       57.39      2.30 o 
  -3   1  11      419.58      391.62      6.70 o 
  -2   1  11      126.37      125.45      2.18 o 
  -1   1  11        2.71        2.27      0.40 o 
   0   1  11       44.68       44.82      1.10 o 
   1   1  11        4.40        4.30      0.45 o 
   2   1  11       34.99       29.27      1.03 o 
   3   1  11        0.21        0.21      0.36 o 
   4   1  11        0.67        0.10      0.39 o 
   5   1  11        3.93        1.76      0.49 o 
   6   1  11       31.29       27.88      1.01 o 
   7   1  11       56.02       57.68      1.81 o 
   8   1  11        4.98        5.47      0.81 o 
   9   1  11        5.95        5.06      0.89 o 
  10   1  11        0.82        0.65      0.76 o 
  11   1  11       11.33       14.26      1.35 o 
  12   1  11        8.20       11.91      1.89 o 
 -18   2  11      103.86      114.84      3.35 o 
 -17   2  11        2.49        1.19      0.77 o 
 -16   2  11        1.89        3.87      0.82 o 
 -15   2  11       24.50       28.06      1.46 o 
 -14   2  11        6.91        7.94      0.94 o 
 -13   2  11       15.11       13.69      1.00 o 
 -12   2  11        8.20        7.77      0.84 o 
 -11   2  11        6.47        3.89      0.72 o 
 -10   2  11        0.19        2.09      0.64 o 
  -9   2  11      304.83      342.29      4.56 o 
  -8   2  11       14.88       11.99      0.91 o 
  -7   2  11       97.34       98.62      2.05 o 
  -6   2  11      113.16      132.62      2.38 o 
  -5   2  11        1.33        0.79      0.55 o 
  -4   2  11        0.36        0.10      0.53 o 
  -3   2  11       91.81       90.97      1.88 o 
  -2   2  11       69.68       63.12      1.49 o 
  -1   2  11        6.44        7.84      0.70 o 
   0   2  11        0.03        0.34      0.49 o 
   1   2  11       82.17       82.20      1.73 o 
   2   2  11       70.84       65.02      1.58 o 
   3   2  11       18.17       15.59      0.97 o 
   4   2  11       14.38       11.97      0.83 o 
   5   2  11        4.13        3.38      0.67 o 
   6   2  11        6.02        7.02      0.80 o 
   7   2  11        0.01       -0.57      0.57 o 
   8   2  11        4.97        4.56      0.82 o 
   9   2  11        0.00       -0.17      0.69 o 
  10   2  11       47.25       59.79      2.12 o 
 -15   3  11        0.42       -0.68      0.90 o 
 -14   3  11        2.53        3.81      1.04 o 
 -13   3  11        1.73        2.48      0.97 o 
 -12   3  11       46.48       37.58      4.56 o 
 -11   3  11        7.80        9.34      1.32 o 
 -10   3  11       12.10       14.34      1.43 o 
  -9   3  11       33.36       26.64      1.99 o 
  -8   3  11       12.63        9.63      1.44 o 
  -7   3  11        4.21        2.91      1.23 o 
  -6   3  11        0.14       -0.87      1.00 o 
  -5   3  11        4.07        4.15      1.17 o 
  -4   3  11        8.70        8.31      1.35 o 
  -3   3  11        0.03       -0.71      1.01 o 
  -2   3  11        0.00       -0.10      0.89 o 
  -1   3  11        7.88        6.39      1.04 o 
   0   3  11       16.00       14.02      1.39 o 
   1   3  11        0.85        0.25      0.81 o 
   2   3  11       26.50       27.75      1.60 o 
   3   3  11        2.26        1.45      0.99 o 
   4   3  11        0.36       -0.71      0.71 o 
   5   3  11        1.54        1.47      0.84 o 
   6   3  11        4.35        4.98      1.00 o 
   7   3  11       19.49       21.40      4.18 o 
  -6   4  11        4.32        1.23      2.56 o 
  -5   4  11        3.88        0.79      1.81 o 
  -4   4  11        1.02        2.34      2.45 o 
  -3   4  11        2.13       -1.12      2.01 o 
  -2   4  11        3.09        5.91      1.89 o 
 -20   0  12       26.30       31.84      2.18 o 
 -19   0  12        8.74       13.24      1.63 o 
 -18   0  12        5.71        3.27      1.30 o 
 -17   0  12        1.07        1.59      0.77 o 
 -16   0  12       10.62       12.92      1.06 o 
 -15   0  12      156.10      150.66      3.08 o 
 -14   0  12      204.28      195.85      3.57 o 
 -13   0  12       34.33       31.69      1.55 o 
 -12   0  12      116.73      106.67      3.25 o 
 -11   0  12      210.40      201.05      3.49 o 
 -10   0  12       22.55       21.06      1.09 o 
  -9   0  12        3.44        1.05      1.07 o 
  -8   0  12        8.95        2.99      1.17 o 
  -7   0  12       34.59       30.06      2.55 o 
  -6   0  12      832.45      816.02      9.38 o 
  -5   0  12      353.11      360.92      4.46 o 
  -4   0  12     2216.37     2202.27     21.36 o 
  -3   0  12      223.86      233.77      3.29 o 
  -2   0  12      265.60      282.44      3.94 o 
  -1   0  12       90.89      101.97      2.42 o 
   0   0  12      197.31      204.16      3.39 o 
   1   0  12        4.63        5.17      0.94 o 
   2   0  12        9.57        9.47      0.88 o 
   3   0  12       33.28       37.30      1.41 o 
   4   0  12        7.10        5.66      0.76 o 
   5   0  12      286.12      291.01      4.56 o 
   6   0  12        0.07       -0.15      0.68 o 
   7   0  12       30.08       29.91      1.47 o 
   8   0  12        3.44        3.99      0.92 o 
   9   0  12        8.69       10.57      2.62 o 
  10   0  12        0.36        0.53      1.22 o 
  11   0  12        0.66       -0.54      1.25 o 
 -19   1  12        2.60        2.31      0.97 o 
 -18   1  12        0.37       -0.08      0.77 o 
 -17   1  12       64.39       74.67      2.21 o 
 -16   1  12        0.83       -0.12      0.65 o 
 -15   1  12       41.61       39.13      1.49 o 
 -14   1  12        8.91        8.11      0.84 o 
 -13   1  12       55.93       49.38      1.37 o 
 -12   1  12       61.70       56.64      1.41 o 
 -11   1  12        1.78        0.99      0.51 o 
 -10   1  12        3.52        3.29      0.57 o 
  -9   1  12       24.78       21.58      0.93 o 
  -8   1  12        0.51        1.26      0.65 o 
  -7   1  12      274.24      285.80      3.59 o 
  -6   1  12      250.46      246.20      4.00 o 
  -5   1  12        8.16        6.98      0.66 o 
  -4   1  12      115.98      105.04      5.00 o 
  -3   1  12       55.72       48.62      1.58 o 
  -2   1  12        2.82        3.45      0.50 o 
  -1   1  12      248.30      241.60      5.35 o 
   0   1  12        8.22        5.37      0.57 o 
   1   1  12       43.93       44.56      1.13 o 
   2   1  12       20.81       15.84      0.74 o 
   3   1  12        1.91        1.11      0.56 o 
   4   1  12       15.21       14.64      0.85 o 
   5   1  12        7.07        6.24      0.70 o 
   6   1  12        0.82        0.44      0.59 o 
   7   1  12        6.77        5.43      0.83 o 
   8   1  12       19.88       20.88      1.29 o 
   9   1  12       16.49       19.78      1.69 o 
  10   1  12        0.64        0.32      0.82 o 
 -17   2  12        7.90       10.07      1.03 o 
 -16   2  12       13.61       15.50      1.51 o 
 -15   2  12        5.16        5.76      0.95 o 
 -14   2  12        1.60        2.29      0.80 o 
 -13   2  12        0.07       -0.38      0.63 o 
 -12   2  12        0.12       -0.62      0.62 o 
 -11   2  12        1.30        0.75      0.66 o 
 -10   2  12        3.82        3.58      0.90 o 
  -9   2  12      158.95      165.80      2.90 o 
  -8   2  12        1.97        3.70      0.71 o 
  -7   2  12       10.91       11.62      0.88 o 
  -6   2  12        7.27       10.05      0.85 o 
  -5   2  12       14.91       14.51      0.93 o 
  -4   2  12        7.51        7.34      0.92 o 
  -3   2  12        2.34        1.13      0.73 o 
  -2   2  12        0.48        0.81      0.55 o 
  -1   2  12       26.42       22.68      1.03 o 
   0   2  12       81.20       83.26      2.07 o 
   1   2  12       61.48       66.86      1.66 o 
   2   2  12       39.32       36.04      1.29 o 
   3   2  12        3.63        2.41      0.67 o 
   4   2  12       11.76       11.29      0.98 o 
   5   2  12        0.43       -0.49      0.58 o 
   6   2  12        4.28        3.30      0.75 o 
   7   2  12        0.18        0.55      0.67 o 
   8   2  12        0.05       -0.66      0.66 o 
 -14   3  12        7.05        9.47      1.85 o 
 -13   3  12        3.12        4.70      1.10 o 
 -12   3  12        3.63        2.94      1.00 o 
 -11   3  12        9.07       11.37      1.63 o 
 -10   3  12       10.58        9.80      1.07 o 
  -9   3  12        1.00        1.13      0.85 o 
  -8   3  12        0.27       -0.62      0.77 o 
  -7   3  12        4.29        3.52      0.93 o 
  -6   3  12        3.11        2.93      0.93 o 
  -5   3  12        0.53       -0.68      0.72 o 
  -4   3  12        2.81        2.21      1.16 o 
  -3   3  12        0.61       -0.85      0.85 o 
  -2   3  12        9.94        9.70      1.11 o 
  -1   3  12        0.45       -0.19      0.83 o 
   0   3  12        1.36        0.43      0.76 o 
   1   3  12        3.06        2.89      0.90 o 
   2   3  12        4.72        5.63      0.94 o 
   3   3  12        0.13        0.78      0.80 o 
   4   3  12        5.37        5.86      0.98 o 
   5   3  12        0.01       -0.84      0.84 o 
 -18   1  13        5.07        3.90      0.97 o 
 -17   1  13        1.44        1.66      0.85 o 
 -16   1  13        0.01       -0.11      0.65 o 
 -15   1  13       39.47       34.99      1.48 o 
 -14   1  13       13.27       12.12      0.99 o 
 -13   1  13        0.84        0.09      0.61 o 
 -12   1  13      100.12       98.79      2.18 o 
 -11   1  13        4.23        1.57      0.57 o 
 -10   1  13       30.12       22.59      0.99 o 
  -9   1  13        8.81        8.09      0.73 o 
  -8   1  13       79.93       79.76      2.11 o 
  -7   1  13        6.19        5.79      1.04 o 
  -6   1  13      418.89      414.44      7.95 o 
  -5   1  13        9.84        6.74      0.70 o 
  -4   1  13        4.29        4.40      0.72 o 
  -3   1  13      255.31      274.73      3.85 o 
  -2   1  13       38.59       36.94      1.44 o 
  -1   1  13      296.61      299.07      3.83 o 
   0   1  13       13.57       13.37      0.89 o 
   1   1  13        3.20        3.51      0.61 o 
   2   1  13        1.29        0.60      0.53 o 
   3   1  13       81.99       79.37      1.79 o 
   4   1  13        2.80        2.96      0.66 o 
   5   1  13       18.07       16.52      1.14 o 
   6   1  13        5.56        4.36      0.98 o 
   7   1  13        0.00       -0.57      0.68 o 
   8   1  13       20.86       20.02      1.37 o 
   9   1  13        0.22       -0.81      0.82 o 
 -16   2  13        0.84        0.37      0.84 o 
 -15   2  13        0.71        0.36      0.94 o 
 -14   2  13        6.27        4.03      0.91 o 
 -13   2  13        0.00        0.10      0.69 o 
 -12   2  13        7.64       10.27      0.98 o 
 -11   2  13       15.44       17.11      1.12 o 
 -10   2  13        1.73        2.81      0.77 o 
  -9   2  13        0.27       -0.60      0.60 o 
  -8   2  13        1.52        1.76      0.65 o 
  -7   2  13        0.75        0.21      0.73 o 
  -6   2  13        1.10        2.08      0.67 o 
  -5   2  13       10.39        8.11      0.83 o 
  -4   2  13       11.87       12.17      0.91 o 
  -3   2  13       58.40       69.20      1.80 o 
  -2   2  13        0.21       -0.56      0.56 o 
  -1   2  13        9.77       12.02      0.89 o 
   0   2  13       53.12       60.75      1.63 o 
   1   2  13        0.28       -0.33      0.62 o 
   2   2  13       14.78       16.39      0.96 o 
   3   2  13       10.86       14.79      1.02 o 
   4   2  13        0.00       -0.34      0.60 o 
   5   2  13        0.77       -0.13      0.64 o 
   6   2  13        3.40        3.02      0.78 o 
   7   2  13        0.10        0.34      0.73 o 
 -12   3  13        2.86        1.75      1.01 o 
 -11   3  13        6.86        5.80      1.12 o 
 -10   3  13        0.43        1.71      0.85 o 
  -9   3  13        0.87        0.94      0.80 o 
  -8   3  13        0.22       -0.13      0.75 o 
  -7   3  13        0.03        0.55      0.75 o 
  -6   3  13        1.55        0.71      0.77 o 
  -5   3  13        2.50        2.99      0.87 o 
  -4   3  13        0.24       -0.08      0.72 o 
  -3   3  13        0.00        0.01      0.70 o 
  -2   3  13        1.84        2.52      0.82 o 
  -1   3  13        0.99        1.25      0.75 o 
   0   3  13        0.95       -0.04      0.77 o 
   1   3  13        0.30       -0.42      0.72 o 
   2   3  13       16.29       15.85      1.32 o 
   3   3  13        3.36        4.46      2.90 o 
 -18   0  14        0.08        1.40      1.09 o 
 -17   0  14        0.87        0.05      1.03 o 
 -16   0  14        5.69        4.45      1.13 o 
 -15   0  14        0.42       -0.24      0.70 o 
 -14   0  14       94.98       85.98      2.29 o 
 -13   0  14        1.31        3.65      0.80 o 
 -12   0  14       35.75       29.53      1.76 o 
 -11   0  14       13.84       13.39      1.02 o 
 -10   0  14        9.54        9.54      0.94 o 
  -9   0  14        0.83       -0.77      0.77 o 
  -8   0  14        0.19       -0.95      0.95 o 
  -7   0  14      205.91      200.59      3.24 o 
  -6   0  14        2.92        2.73      1.18 o 
  -5   0  14      272.49      282.95      4.09 o 
  -4   0  14       19.56       22.54      1.91 o 
  -3   0  14      616.26      663.13      8.63 o 
  -2   0  14       89.19       95.69      2.43 o 
  -1   0  14        0.00       -0.37      0.59 o 
   0   0  14       35.06       37.15      1.49 o 
   1   0  14        1.72        2.59      0.80 o 
   2   0  14       17.70       18.14      1.09 o 
   3   0  14        4.70        3.36      0.78 o 
   4   0  14        0.06        0.38      0.69 o 
   5   0  14       15.96       14.64      1.22 o 
   6   0  14       78.80       83.99      3.01 o 
   7   0  14       14.95       17.94      1.65 o 
   8   0  14        0.08        0.40      1.21 o 
 -17   1  14        0.56        0.84      0.85 o 
 -16   1  14       15.91       17.14      1.19 o 
 -15   1  14        0.45       -0.69      0.69 o 
 -14   1  14       11.60       12.34      1.04 o 
 -13   1  14        0.18       -0.61      0.61 o 
 -12   1  14       41.77       42.80      1.57 o 
 -11   1  14       73.91       65.00      2.50 o 
 -10   1  14        5.18        5.79      0.79 o 
  -9   1  14       49.53       45.78      1.55 o 
  -8   1  14        0.03       -0.57      0.57 o 
  -7   1  14       58.34       61.15      1.71 o 
  -6   1  14       33.52       30.69      1.29 o 
  -5   1  14       31.47       32.14      1.31 o 
  -4   1  14       34.39       34.05      1.36 o 
  -3   1  14      203.23      217.09      3.64 o 
  -2   1  14      106.40      111.09      2.14 o 
  -1   1  14       32.46       37.25      1.39 o 
   0   1  14       79.99       89.32      2.01 o 
   1   1  14        1.37        1.34      0.58 o 
   2   1  14        4.89        6.67      0.80 o 
   3   1  14       26.56       23.60      1.22 o 
   4   1  14        0.83        1.08      0.66 o 
   5   1  14        0.17       -0.66      0.66 o 
   6   1  14       25.56       27.20      1.49 o 
   7   1  14        0.40       -0.44      0.79 o 
 -15   2  14        0.00        0.45      0.88 o 
 -14   2  14        0.35       -0.04      0.78 o 
 -13   2  14        4.19        3.87      0.89 o 
 -12   2  14        0.07        0.07      0.75 o 
 -11   2  14        0.16       -0.64      0.64 o 
 -10   2  14       31.31       30.17      1.39 o 
  -9   2  14       24.35       23.05      1.25 o 
  -8   2  14       35.51       38.77      2.05 o 
  -7   2  14        0.01       -0.43      0.61 o 
  -6   2  14        2.20        1.87      0.71 o 
  -5   2  14        0.00       -0.25      0.62 o 
  -4   2  14        1.46        1.35      0.66 o 
  -3   2  14        3.49        3.85      0.77 o 
  -2   2  14        2.92        1.64      0.71 o 
  -1   2  14        5.54        6.45      0.88 o 
   0   2  14      117.38      124.33      2.44 o 
   1   2  14       21.96       23.38      1.14 o 
   2   2  14       19.09       19.88      1.09 o 
   3   2  14        3.27        3.02      0.79 o 
   4   2  14        0.67        0.31      0.68 o 
   5   2  14        0.23       -0.07      0.70 o 
 -10   3  14        3.27        2.34      2.79 o 
  -9   3  14        4.03        5.26      1.03 o 
  -8   3  14        1.39        0.06      0.80 o 
  -7   3  14        0.28       -0.56      0.79 o 
  -6   3  14        3.03        0.58      0.84 o 
  -5   3  14        6.75        8.45      1.07 o 
  -4   3  14        1.68        1.44      0.85 o 
  -3   3  14        0.04        0.14      0.79 o 
  -2   3  14        2.72        2.70      0.92 o 
  -1   3  14        3.06        2.82      0.97 o 
 -16   1  15        4.09        3.23      0.89 o 
 -15   1  15        1.12        0.27      0.75 o 
 -14   1  15        0.07       -0.67      0.67 o 
 -13   1  15        0.69        0.94      0.76 o 
 -12   1  15        8.03        8.17      0.98 o 
 -11   1  15        0.07        1.33      0.73 o 
 -10   1  15        0.00        0.01      0.69 o 
  -9   1  15        3.00        2.74      0.79 o 
  -8   1  15       31.65       33.16      1.96 o 
  -7   1  15       23.99       24.04      1.21 o 
  -6   1  15        0.04       -0.09      0.62 o 
  -5   1  15       15.52       15.00      1.04 o 
  -4   1  15       35.76       37.92      2.26 o 
  -3   1  15        0.11       -0.58      0.58 o 
  -2   1  15       13.13       11.62      0.94 o 
  -1   1  15        0.28        0.43      0.63 o 
   0   1  15        2.76        2.30      0.71 o 
   1   1  15        0.26        0.20      0.64 o 
   2   1  15        1.94        2.19      0.73 o 
   3   1  15        0.98        0.01      0.71 o 
   4   1  15        0.21       -0.42      0.68 o 
   5   1  15        2.53        1.82      0.94 o 
 -14   2  15        5.03        4.01      3.57 o 
 -13   2  15        1.93        0.94      0.84 o 
 -12   2  15       23.68       23.41      1.37 o 
 -11   2  15       35.51       34.32      1.55 o 
 -10   2  15        6.22        7.42      0.96 o 
  -9   2  15       29.77       32.42      1.46 o 
  -8   2  15        6.29        7.38      0.95 o 
  -7   2  15       11.27       12.85      1.67 o 
  -6   2  15        9.36        8.59      0.96 o 
  -5   2  15        0.05        0.07      0.69 o 
  -4   2  15       13.49       12.66      1.03 o 
  -3   2  15        8.32        7.23      0.96 o 
  -2   2  15        3.67        2.79      0.81 o 
  -1   2  15       19.48       22.08      1.28 o 
   0   2  15       71.50       79.73      1.97 o 
   1   2  15        0.00       -0.04      0.66 o 
   2   2  15        2.34        2.69      0.79 o 
 -15   0  16        1.06        0.03      1.02 o 
 -14   0  16        1.48        2.54      1.10 o 
 -13   0  16        6.96        4.64      0.93 o 
 -12   0  16       11.44       14.10      1.00 o 
 -11   0  16       16.16       21.73      1.14 o 
 -10   0  16        1.04        0.10      0.64 o 
  -9   0  16       35.79       45.83      1.59 o 
  -8   0  16       70.37       88.47      2.12 o 
  -7   0  16       19.72       21.70      1.15 o 
  -6   0  16       23.29       25.60      2.45 o 
  -5   0  16        1.95        3.14      1.12 o 
  -4   0  16       74.79       84.37      2.21 o 
  -3   0  16        0.12       -0.41      0.64 o 
  -2   0  16        2.66        4.13      0.83 o 
  -1   0  16        2.77        1.43      0.80 o 
   0   0  16        3.04        1.74      0.76 o 
   1   0  16       14.86       13.77      1.12 o 
   2   0  16       11.03       12.79      1.28 o 
   3   0  16        8.70       12.11      1.29 o 
 -14   1  16        0.45       -0.76      0.76 o 
 -13   1  16        0.24       -0.65      0.75 o 
 -12   1  16        0.28        0.47      0.75 o 
 -11   1  16       12.59       13.27      1.14 o 
 -10   1  16        0.80        1.83      0.78 o 
  -9   1  16        1.91        0.08      0.73 o 
  -8   1  16        0.66        0.18      0.75 o 
  -7   1  16       22.26       20.84      1.26 o 
  -6   1  16        1.08        0.17      0.72 o 
  -5   1  16       37.18       36.80      1.43 o 
  -4   1  16        8.68        8.20      0.87 o 
  -3   1  16        2.70        4.07      0.80 o 
  -2   1  16       15.14       13.27      1.80 o 
  -1   1  16        4.02        3.80      0.82 o 
   0   1  16        0.86        0.37      0.70 o 
   1   1  16       27.40       33.13      2.04 o 
   2   1  16        3.98        3.77      0.90 o 
   3   1  16        0.03       -1.45      1.45 o 
 -11   2  16        1.63        0.72      0.88 o 
 -10   2  16        5.63        7.42      1.03 o 
  -9   2  16        6.59        5.31      0.95 o 
  -8   2  16       16.66       15.45      1.20 o 
  -7   2  16        1.84        2.11      0.83 o 
  -6   2  16       20.93       22.26      1.31 o 
  -5   2  16        0.00        0.24      0.80 o 
  -4   2  16        0.60       -0.34      0.78 o 
  -3   2  16        8.29        7.66      1.03 o 
  -2   2  16       17.17       21.50      1.32 o 
  -1   2  16        0.79        1.53      0.78 o 
 -12   1  17        1.65        1.35      0.96 o 
 -11   1  17       11.10       11.54      1.14 o 
 -10   1  17        4.38        4.87      0.97 o 
  -9   1  17       13.57       18.14      1.29 o 
  -8   1  17        3.00        2.76      0.87 o 
  -7   1  17        0.25        0.87      0.91 o 
  -6   1  17        4.79        5.55      0.86 o 
  -5   1  17        7.50        9.22      0.96 o 
  -4   1  17        0.96        0.83      0.74 o 
  -3   1  17        1.26        0.96      0.77 o 
  -2   1  17        8.07       13.89      1.12 o 
  -1   1  17        2.45        1.73      1.00 o 
  -9   0  18        1.57        0.57      1.22 o 
  -8   0  18        5.86        7.31      1.44 o 
  -7   0  18        6.19        5.19      1.57 o 
  -6   0  18        1.19       -0.87      1.04 o 
  -5   0  18        0.45        0.05      1.28 o 
  -4   0  18        9.77       13.16      2.45 o 
                                                 
